# Supplementary material for: Incorporating environmental costs into long-term open-pit mine planning for sustainable resource optimization
Source: Sci Rep. 2026 May 21;16:23116. doi: 10.1038/s41598-026-51396-z (PMC13396779; doi:10.1038/s41598-026-51396-z)
Supplement: Supplementary file 1 — Supplementary Information. [file 41598_2026_51396_MOESM1_ESM.xlsx]

## Sheet: Sheet1
I	J	K	IJK	XC	YC	ZC	XINC	YINC	ZINC	XMORIG	YMORIG	ZMORIG	NX	NY	NZ	ZONE	FE	gc (%)	gs (%)	CGHG ($/ton)	CAMD ($/ton)	Cdp ($/ton)	Cdw ($/ton)	Cdt ($/ton)	Crp ($/ton)	Crw ($/ton)	Crt ($/ton)	CEEP ($/ton)	CEEw ($/ton)	CEEt ($/ton)
2	9	7	987	25	95	75	10	10	10	0	0	0	20	20	20	0	16	1	2.76	0.314	20	0.000666667	0.00098	0	0.00666667	0.01	0	0	0	0
2	10	7	1007	25	105	75	10	10	10	0	0	0	20	20	20	0	10	1	2.76	0.314	20	0.000666667	0.00098	0	0.00666667	0.01	0	0	0	0
3	6	7	1327	35	65	75	10	10	10	0	0	0	20	20	20	0	18	4	2.9	0.314	0	0.000666667	0.00098	0	0.00666667	0.01	0	0	0	0
3	6	8	1328	35	65	85	10	10	10	0	0	0	20	20	20	0	13	3	2.81	0.314	0	0.000666667	0.00098	0	0.00666667	0.01	0	0	0	0
3	7	6	1346	35	75	65	10	10	10	0	0	0	20	20	20	0	18	1	2.76	0.314	20	0.000666667	0.00098	0	0.00666667	0.01	0	0	0	0
3	7	7	1347	35	75	75	10	10	10	0	0	0	20	20	20	0	5	4	2.37	0.314	0	0.000666667	0.00098	0	0.00666667	0.01	0	0	0	0
3	7	8	1348	35	75	85	10	10	10	0	0	0	20	20	20	0	17	5	0.24	0.314	0	0.000666667	0.00098	0	0.00666667	0.01	0	0	0	0
3	8	6	1366	35	85	65	10	10	10	0	0	0	20	20	20	0	17	1	2.76	0.314	20	0.000666667	0.00098	0	0.00666667	0.01	0	0	0	0
3	8	7	1367	35	85	75	10	10	10	0	0	0	20	20	20	0	9	1	2.76	0.314	20	0.000666667	0.00098	0	0.00666667	0.01	0	0	0	0
3	8	8	1368	35	85	85	10	10	10	0	0	0	20	20	20	0	17	1	2.76	0.314	20	0.000666667	0.00098	0	0.00666667	0.01	0	0	0	0
3	9	5	1385	35	95	55	10	10	10	0	0	0	20	20	20	0	19	1	2.76	0.314	20	0.000666667	0.00098	0	0.00666667	0.01	0	0	0	0
3	9	6	1386	35	95	65	10	10	10	0	0	0	20	20	20	0	17	1	2.76	0.314	20	0.000666667	0.00098	0	0.00666667	0.01	0	0	0	0
3	9	7	1387	35	95	75	10	10	10	0	0	0	20	20	20	0	7	1	2.76	0.314	20	0.000666667	0.00098	0	0.00666667	0.01	0	0	0	0
3	9	8	1388	35	95	85	10	10	10	0	0	0	20	20	20	0	14	1	2.76	0.314	20	0.000666667	0.00098	0	0.00666667	0.01	0	0	0	0
3	10	5	1405	35	105	55	10	10	10	0	0	0	20	20	20	0	19	1	2.76	0.314	20	0.000666667	0.00098	0	0.00666667	0.01	0	0	0	0
3	10	6	1406	35	105	65	10	10	10	0	0	0	20	20	20	0	6	1	2.76	0.314	20	0.000666667	0.00098	0	0.00666667	0.01	0	0	0	0
3	10	7	1407	35	105	75	10	10	10	0	0	0	20	20	20	0	12	1	2.76	0.314	20	0.000666667	0.00098	0	0.00666667	0.01	0	0	0	0
3	10	8	1408	35	105	85	10	10	10	0	0	0	20	20	20	0	16	1	2.76	0.314	20	0.000666667	0.00098	0	0.00666667	0.01	0	0	0	0
3	11	6	1426	35	115	65	10	10	10	0	0	0	20	20	20	0	12	1	2.76	0.314	20	0.000666667	0.00098	0	0.00666667	0.01	0	0	0	0
3	11	7	1427	35	115	75	10	10	10	0	0	0	20	20	20	1	20	1	2.76	0.653	20	0.000666667	0	0.00363	0.00666667	0	0.0363	0	0	0
3	11	8	1428	35	115	85	10	10	10	0	0	0	20	20	20	0	10	1	2.76	0.314	20	0.000666667	0.00098	0	0.00666667	0.01	0	0	0	0
3	12	6	1446	35	125	65	10	10	10	0	0	0	20	20	20	0	18	1	2.76	0.314	20	0.000666667	0.00098	0	0.00666667	0.01	0	0	0	0
3	12	7	1447	35	125	75	10	10	10	0	0	0	20	20	20	1	20	1	2.76	0.653	20	0.000666667	0	0.00363	0.00666667	0	0.0363	0	0	0
3	12	8	1448	35	125	85	10	10	10	0	0	0	20	20	20	0	12	1	2.76	0.314	20	0.000666667	0.00098	0	0.00666667	0.01	0	0	0	0
3	13	7	1467	35	135	75	10	10	10	0	0	0	20	20	20	0	6	1	2.76	0.314	20	0.000666667	0.00098	0	0.00666667	0.01	0	0	0	0
3	13	8	1468	35	135	85	10	10	10	0	0	0	20	20	20	0	16	1	2.76	0.314	20	0.000666667	0.00098	0	0.00666667	0.01	0	0	0	0
4	4	8	1688	45	45	85	10	10	10	0	0	0	20	20	20	0	7	1	2.36	0.314	10	0.000666667	0.00098	0	0.00666667	0.01	0	0	0	0
4	4	9	1689	45	45	95	10	10	10	0	0	0	20	20	20	0	13	3	1.49	0.314	0	0.000666667	0.00098	0	0.00666667	0.01	0	0	0	0
4	5	6	1706	45	55	65	10	10	10	0	0	0	20	20	20	0	7	3	0.55	0.314	0	0.000666667	0.00098	0	0.00666667	0.01	0	0	0	0
4	5	7	1707	45	55	75	10	10	10	0	0	0	20	20	20	0	6	2	1.58	0.314	0	0.000666667	0.00098	0	0.00666667	0.01	0	0	0	0
4	5	8	1708	45	55	85	10	10	10	0	0	0	20	20	20	1	20	2	1.46	0.653	0	0.000666667	0	0.00363	0.00666667	0	0.0363	0	0	0
4	5	9	1709	45	55	95	10	10	10	0	0	0	20	20	20	0	11	3	2.51	0.314	0	0.000666667	0.00098	0	0.00666667	0.01	0	0	0	0
4	6	5	1725	45	65	55	10	10	10	0	0	0	20	20	20	0	17	5	2.96	0.314	0	0.000666667	0.00098	0	0.00666667	0.01	0	0	0	0
4	6	6	1726	45	65	65	10	10	10	0	0	0	20	20	20	0	18	3	0.36	0.314	0	0.000666667	0.00098	0	0.00666667	0.01	0	0	0	0
4	6	7	1727	45	65	75	10	10	10	0	0	0	20	20	20	0	11	4	2.83	0.314	0	0.000666667	0.00098	0	0.00666667	0.01	0	0	0	0
4	6	8	1728	45	65	85	10	10	10	0	0	0	20	20	20	0	7	3	2.54	0.314	0	0.000666667	0.00098	0	0.00666667	0.01	0	0	0	0
4	6	9	1729	45	65	95	10	10	10	0	0	0	20	20	20	0	16	1	1.05	0.314	0	0.000666667	0.00098	0	0.00666667	0.01	0	0	0	0
4	7	5	1745	45	75	55	10	10	10	0	0	0	20	20	20	0	5	5	1.97	0.314	0	0.000666667	0.00098	0	0.00666667	0.01	0	0	0	0
4	7	6	1746	45	75	65	10	10	10	0	0	0	20	20	20	0	16	2	2.34	0.314	0	0.000666667	0.00098	0	0.00666667	0.01	0	0	0	0
4	7	7	1747	45	75	75	10	10	10	0	0	0	20	20	20	0	15	3	2.62	0.314	0	0.000666667	0.00098	0	0.00666667	0.01	0	0	0	0
4	7	8	1748	45	75	85	10	10	10	0	0	0	20	20	20	0	9	3	0.27	0.314	0	0.000666667	0.00098	0	0.00666667	0.01	0	0	0	0
4	7	9	1749	45	75	95	10	10	10	0	0	0	20	20	20	0	5	5	1.56	0.314	0	0.000666667	0.00098	0	0.00666667	0.01	0	0	0	0
4	8	4	1764	45	85	45	10	10	10	0	0	0	20	20	20	0	9	5	2.77	0.314	0	0.000666667	0.00098	0	0.00666667	0.01	0	0	0	0
4	8	5	1765	45	85	55	10	10	10	0	0	0	20	20	20	0	19	5	0.83	0.314	0	0.000666667	0.00098	0	0.00666667	0.01	0	0	0	0
4	8	6	1766	45	85	65	10	10	10	0	0	0	20	20	20	0	11	1	1.4	0.314	0	0.000666667	0.00098	0	0.00666667	0.01	0	0	0	0
4	8	7	1767	45	85	75	10	10	10	0	0	0	20	20	20	0	14	5	1.58	0.314	0	0.000666667	0.00098	0	0.00666667	0.01	0	0	0	0
4	8	8	1768	45	85	85	10	10	10	0	0	0	20	20	20	0	7	3	0.02	0.314	0	0.000666667	0.00098	0	0.00666667	0.01	0	0	0	0
4	8	9	1769	45	85	95	10	10	10	0	0	0	20	20	20	0	7	3	0.04	0.314	0	0.000666667	0.00098	0	0.00666667	0.01	0	0	0	0
4	9	4	1784	45	95	45	10	10	10	0	0	0	20	20	20	0	14	5	2.77	0.314	0	0.000666667	0.00098	0	0.00666667	0.01	0	0	0	0
4	9	5	1785	45	95	55	10	10	10	0	0	0	20	20	20	0	10	1	0.53	0.314	0	0.000666667	0.00098	0	0.00666667	0.01	0	0	0	0
4	9	6	1786	45	95	65	10	10	10	0	0	0	20	20	20	0	5	3	2.09	0.314	0	0.000666667	0.00098	0	0.00666667	0.01	0	0	0	0
4	9	7	1787	45	95	75	10	10	10	0	0	0	20	20	20	0	17	2	0.63	0.314	0	0.000666667	0.00098	0	0.00666667	0.01	0	0	0	0
4	9	8	1788	45	95	85	10	10	10	0	0	0	20	20	20	0	11	4	2.13	0.314	0	0.000666667	0.00098	0	0.00666667	0.01	0	0	0	0
4	9	9	1789	45	95	95	10	10	10	0	0	0	20	20	20	0	16	2	2.02	0.314	0	0.000666667	0.00098	0	0.00666667	0.01	0	0	0	0
4	10	4	1804	45	105	45	10	10	10	0	0	0	20	20	20	0	17	5	2.77	0.314	0	0.000666667	0.00098	0	0.00666667	0.01	0	0	0	0
4	10	5	1805	45	105	55	10	10	10	0	0	0	20	20	20	0	10	3	2.34	0.314	0	0.000666667	0.00098	0	0.00666667	0.01	0	0	0	0
4	10	6	1806	45	105	65	10	10	10	0	0	0	20	20	20	0	17	5	0.15	0.314	0	0.000666667	0.00098	0	0.00666667	0.01	0	0	0	0
4	10	7	1807	45	105	75	10	10	10	0	0	0	20	20	20	1	20	1	0.1	0.653	0	0.000666667	0	0.00363	0.00666667	0	0.0363	0	0	0
4	10	8	1808	45	105	85	10	10	10	0	0	0	20	20	20	0	5	2	2.47	0.314	0	0.000666667	0.00098	0	0.00666667	0.01	0	0	0	0
4	10	9	1809	45	105	95	10	10	10	0	0	0	20	20	20	0	7	5	2.72	0.314	0	0.000666667	0.00098	0	0.00666667	0.01	0	0	0	0
4	11	4	1824	45	115	45	10	10	10	0	0	0	20	20	20	0	5	5	2.77	0.314	0	0.000666667	0.00098	0	0.00666667	0.01	0	0	0	0
4	11	5	1825	45	115	55	10	10	10	0	0	0	20	20	20	0	12	3	0.1	0.314	0	0.000666667	0.00098	0	0.00666667	0.01	0	0	0	0
4	11	6	1826	45	115	65	10	10	10	0	0	0	20	20	20	0	17	1	0.02	0.314	0	0.000666667	0.00098	0	0.00666667	0.01	0	0	0	0
4	11	7	1827	45	115	75	10	10	10	0	0	0	20	20	20	0	15	4	2.12	0.314	0	0.000666667	0.00098	0	0.00666667	0.01	0	0	0	0
4	11	8	1828	45	115	85	10	10	10	0	0	0	20	20	20	0	12	1	2.62	0.314	10	0.000666667	0.00098	0	0.00666667	0.01	0	0	0	0
4	11	9	1829	45	115	95	10	10	10	0	0	0	20	20	20	0	5	1	0.58	0.314	0	0.000666667	0.00098	0	0.00666667	0.01	0	0	0	0
4	12	5	1845	45	125	55	10	10	10	0	0	0	20	20	20	0	8	2	1.3	0.314	0	0.000666667	0.00098	0	0.00666667	0.01	0	0	0	0
4	12	6	1846	45	125	65	10	10	10	0	0	0	20	20	20	0	6	5	1.39	0.314	0	0.000666667	0.00098	0	0.00666667	0.01	0	0	0	0
4	12	7	1847	45	125	75	10	10	10	0	0	0	20	20	20	0	17	1	0.26	0.314	0	0.000666667	0.00098	0	0.00666667	0.01	0	0	0	0
4	12	8	1848	45	125	85	10	10	10	0	0	0	20	20	20	0	11	5	0.83	0.314	0	0.000666667	0.00098	0	0.00666667	0.01	0	0	0	0
4	12	9	1849	45	125	95	10	10	10	0	0	0	20	20	20	0	14	1	2.91	0.314	20	0.000666667	0.00098	0	0.00666667	0.01	0	0	0	0
4	13	5	1865	45	135	55	10	10	10	0	0	0	20	20	20	0	14	1	0.25	0.314	0	0.000666667	0.00098	0	0.00666667	0.01	0	0	0	0
4	13	6	1866	45	135	65	10	10	10	0	0	0	20	20	20	0	9	2	0.34	0.314	0	0.000666667	0.00098	0	0.00666667	0.01	0	0	0	0
4	13	7	1867	45	135	75	10	10	10	0	0	0	20	20	20	1	20	3	2.24	0.653	0	0.000666667	0	0.00363	0.00666667	0	0.0363	0	0	0
4	13	8	1868	45	135	85	10	10	10	0	0	0	20	20	20	0	12	5	2.73	0.314	0	0.000666667	0.00098	0	0.00666667	0.01	0	0	0	0
4	13	9	1869	45	135	95	10	10	10	0	0	0	20	20	20	0	18	5	2.55	0.314	0	0.000666667	0.00098	0	0.00666667	0.01	0	0	0	0
4	14	6	1886	45	145	65	10	10	10	0	0	0	20	20	20	0	17	1	0.18	0.314	0	0.000666667	0.00098	0	0.00666667	0.01	0	0	0	0
4	14	7	1887	45	145	75	10	10	10	0	0	0	20	20	20	0	7	4	2.33	0.314	0	0.000666667	0.00098	0	0.00666667	0.01	0	0	0	0
4	14	8	1888	45	145	85	10	10	10	0	0	0	20	20	20	0	16	1	2.58	0.314	10	0.000666667	0.00098	0	0.00666667	0.01	0	0	0	0
4	14	9	1889	45	145	95	10	10	10	0	0	0	20	20	20	0	14	4	1.8	0.314	0	0.000666667	0.00098	0	0.00666667	0.01	0	0	0	0
5	4	6	2086	55	45	65	10	10	10	0	0	0	20	20	20	0	8	3	2.86	0.314	0	0.000666667	0.00098	0	0.00666667	0.01	0	0	0	0
5	4	7	2087	55	45	75	10	10	10	0	0	0	20	20	20	0	14	2	0.47	0.314	0	0.000666667	0.00098	0	0.00666667	0.01	0	0	0	0
5	4	8	2088	55	45	85	10	10	10	0	0	0	20	20	20	0	5	3	0.92	0.314	0	0.000666667	0.00098	0	0.00666667	0.01	0	0	0	0
5	4	9	2089	55	45	95	10	10	10	0	0	0	20	20	20	0	11	2	0.83	0.314	0	0.000666667	0.00098	0	0.00666667	0.01	0	0	0	0
5	5	5	2105	55	55	55	10	10	10	0	0	0	20	20	20	0	7	3	1.73	0.314	0	0.000666667	0.00098	0	0.00666667	0.01	0	0	0	0
5	5	6	2106	55	55	65	10	10	10	0	0	0	20	20	20	0	19	4	0.7	0.314	0	0.000666667	0.00098	0	0.00666667	0.01	0	0	0	0
5	5	7	2107	55	55	75	10	10	10	0	0	0	20	20	20	0	7	2	0.67	0.314	0	0.000666667	0.00098	0	0.00666667	0.01	0	0	0	0
5	5	8	2108	55	55	85	10	10	10	0	0	0	20	20	20	0	7	2	1.13	0.314	0	0.000666667	0.00098	0	0.00666667	0.01	0	0	0	0
5	5	9	2109	55	55	95	10	10	10	0	0	0	20	20	20	0	9	3	1.18	0.314	0	0.000666667	0.00098	0	0.00666667	0.01	0	0	0	0
5	6	4	2124	55	65	45	10	10	10	0	0	0	20	20	20	0	17	5	2.67	0.314	0	0.000666667	0.00098	0	0.00666667	0.01	0	0	0	0
5	6	5	2125	55	65	55	10	10	10	0	0	0	20	20	20	0	8	4	1.62	0.314	0	0.000666667	0.00098	0	0.00666667	0.01	0	0	0	0
5	6	6	2126	55	65	65	10	10	10	0	0	0	20	20	20	0	10	3	2.7	0.314	0	0.000666667	0.00098	0	0.00666667	0.01	0	0	0	0
5	6	7	2127	55	65	75	10	10	10	0	0	0	20	20	20	0	18	2	1.25	0.314	0	0.000666667	0.00098	0	0.00666667	0.01	0	0	0	0
5	6	8	2128	55	65	85	10	10	10	0	0	0	20	20	20	0	18	3	0.43	0.314	0	0.000666667	0.00098	0	0.00666667	0.01	0	0	0	0
5	6	9	2129	55	65	95	10	10	10	0	0	0	20	20	20	1	20	4	1.89	0.653	0	0.000666667	0	0.00363	0.00666667	0	0.0363	0	0	0
5	7	4	2144	55	75	45	10	10	10	0	0	0	20	20	20	0	9	5	0.68	0.314	0	0.000666667	0.00098	0	0.00666667	0.01	0	0	0	0
5	7	5	2145	55	75	55	10	10	10	0	0	0	20	20	20	0	9	5	2.6	0.314	0	0.000666667	0.00098	0	0.00666667	0.01	0	0	0	0
5	7	6	2146	55	75	65	10	10	10	0	0	0	20	20	20	0	9	2	1.29	0.314	0	0.000666667	0.00098	0	0.00666667	0.01	0	0	0	0
5	7	7	2147	55	75	75	10	10	10	0	0	0	20	20	20	1	20	3	0.65	0.653	0	0.000666667	0	0.00363	0.00666667	0	0.0363	0	0	0
5	7	8	2148	55	75	85	10	10	10	0	0	0	20	20	20	0	18	1	0.19	0.314	0	0.000666667	0.00098	0	0.00666667	0.01	0	0	0	0
5	7	9	2149	55	75	95	10	10	10	0	0	0	20	20	20	0	12	5	0.34	0.314	0	0.000666667	0.00098	0	0.00666667	0.01	0	0	0	0
5	8	4	2164	55	85	45	10	10	10	0	0	0	20	20	20	0	16	5	2.77	0.314	0	0.000666667	0.00098	0	0.00666667	0.01	0	0	0	0
5	8	5	2165	55	85	55	10	10	10	0	0	0	20	20	20	0	10	2	2.75	0.314	0	0.000666667	0.00098	0	0.00666667	0.01	0	0	0	0
5	8	6	2166	55	85	65	10	10	10	0	0	0	20	20	20	0	11	1	2.61	0.314	10	0.000666667	0.00098	0	0.00666667	0.01	0	0	0	0
5	8	7	2167	55	85	75	10	10	10	0	0	0	20	20	20	1	20	5	0.74	0.653	0	0.000666667	0	0.00363	0.00666667	0	0.0363	0	0	0
5	8	8	2168	55	85	85	10	10	10	0	0	0	20	20	20	0	8	4	0.82	0.314	0	0.000666667	0.00098	0	0.00666667	0.01	0	0	0	0
5	8	9	2169	55	85	95	10	10	10	0	0	0	20	20	20	0	7	1	2.28	0.314	10	0.000666667	0.00098	0	0.00666667	0.01	0	0	0	0
5	9	3	2183	55	95	35	10	10	10	0	0	0	20	20	20	0	11	3	2.98	0.314	0	0.000666667	0.00098	0	0.00666667	0.01	0	0	0	0
5	9	4	2184	55	95	45	10	10	10	0	0	0	20	20	20	1	20	5	0.57	0.653	0	0.000666667	0	0.00363	0.00666667	0	0.0363	0	0	0
5	9	5	2185	55	95	55	10	10	10	0	0	0	20	20	20	0	6	4	2.29	0.314	0	0.000666667	0.00098	0	0.00666667	0.01	0	0	0	0
5	9	6	2186	55	95	65	10	10	10	0	0	0	20	20	20	0	7	4	1.75	0.314	0	0.000666667	0.00098	0	0.00666667	0.01	0	0	0	0
5	9	7	2187	55	95	75	10	10	10	0	0	0	20	20	20	0	17	4	1.01	0.314	0	0.000666667	0.00098	0	0.00666667	0.01	0	0	0	0
5	9	8	2188	55	95	85	10	10	10	0	0	0	20	20	20	0	11	1	1.49	0.314	0	0.000666667	0.00098	0	0.00666667	0.01	0	0	0	0
5	9	9	2189	55	95	95	10	10	10	0	0	0	20	20	20	0	12	5	2.94	0.314	0	0.000666667	0.00098	0	0.00666667	0.01	0	0	0	0
5	10	3	2203	55	105	35	10	10	10	0	0	0	20	20	20	0	17	4	1.83	0.314	0	0.000666667	0.00098	0	0.00666667	0.01	0	0	0	0
5	10	4	2204	55	105	45	10	10	10	0	0	0	20	20	20	0	13	5	2.77	0.314	0	0.000666667	0.00098	0	0.00666667	0.01	0	0	0	0
5	10	5	2205	55	105	55	10	10	10	0	0	0	20	20	20	0	19	4	2.01	0.314	0	0.000666667	0.00098	0	0.00666667	0.01	0	0	0	0
5	10	6	2206	55	105	65	10	10	10	0	0	0	20	20	20	0	14	1	2.39	0.314	10	0.000666667	0.00098	0	0.00666667	0.01	0	0	0	0
5	10	7	2207	55	105	75	10	10	10	0	0	0	20	20	20	0	15	4	2.34	0.314	0	0.000666667	0.00098	0	0.00666667	0.01	0	0	0	0
5	10	8	2208	55	105	85	10	10	10	0	0	0	20	20	20	0	10	5	0.07	0.314	0	0.000666667	0.00098	0	0.00666667	0.01	0	0	0	0
5	10	9	2209	55	105	95	10	10	10	0	0	0	20	20	20	0	13	5	1.57	0.314	0	0.000666667	0.00098	0	0.00666667	0.01	0	0	0	0
5	11	4	2224	55	115	45	10	10	10	0	0	0	20	20	20	0	9	5	2.77	0.314	0	0.000666667	0.00098	0	0.00666667	0.01	0	0	0	0
5	11	5	2225	55	115	55	10	10	10	0	0	0	20	20	20	0	8	4	1.61	0.314	0	0.000666667	0.00098	0	0.00666667	0.01	0	0	0	0
5	11	6	2226	55	115	65	10	10	10	0	0	0	20	20	20	0	12	2	2.06	0.314	0	0.000666667	0.00098	0	0.00666667	0.01	0	0	0	0
5	11	7	2227	55	115	75	10	10	10	0	0	0	20	20	20	0	19	4	1.56	0.314	0	0.000666667	0.00098	0	0.00666667	0.01	0	0	0	0
5	11	8	2228	55	115	85	10	10	10	0	0	0	20	20	20	0	10	5	2.91	0.314	0	0.000666667	0.00098	0	0.00666667	0.01	0	0	0	0
5	11	9	2229	55	115	95	10	10	10	0	0	0	20	20	20	0	17	5	0.74	0.314	0	0.000666667	0.00098	0	0.00666667	0.01	0	0	0	0
5	12	4	2244	55	125	45	10	10	10	0	0	0	20	20	20	1	20	1	2.53	0.653	10	0.000666667	0	0.00363	0.00666667	0	0.0363	0	0	0
5	12	5	2245	55	125	55	10	10	10	0	0	0	20	20	20	0	18	2	2.62	0.314	0	0.000666667	0.00098	0	0.00666667	0.01	0	0	0	0
5	12	6	2246	55	125	65	10	10	10	0	0	0	20	20	20	0	16	3	0.27	0.314	0	0.000666667	0.00098	0	0.00666667	0.01	0	0	0	0
5	12	7	2247	55	125	75	10	10	10	0	0	0	20	20	20	0	11	5	1.7	0.314	0	0.000666667	0.00098	0	0.00666667	0.01	0	0	0	0
5	12	8	2248	55	125	85	10	10	10	0	0	0	20	20	20	0	11	2	2.99	0.314	0	0.000666667	0.00098	0	0.00666667	0.01	0	0	0	0
5	12	9	2249	55	125	95	10	10	10	0	0	0	20	20	20	0	14	3	0.2	0.314	0	0.000666667	0.00098	0	0.00666667	0.01	0	0	0	0
5	13	4	2264	55	135	45	10	10	10	0	0	0	20	20	20	0	16	5	2.77	0.314	0	0.000666667	0.00098	0	0.00666667	0.01	0	0	0	0
5	13	5	2265	55	135	55	10	10	10	0	0	0	20	20	20	0	15	2	2.53	0.314	0	0.000666667	0.00098	0	0.00666667	0.01	0	0	0	0
5	13	6	2266	55	135	65	10	10	10	0	0	0	20	20	20	0	15	3	1.32	0.314	0	0.000666667	0.00098	0	0.00666667	0.01	0	0	0	0
5	13	7	2267	55	135	75	10	10	10	0	0	0	20	20	20	0	19	5	0.06	0.314	0	0.000666667	0.00098	0	0.00666667	0.01	0	0	0	0
5	13	8	2268	55	135	85	10	10	10	0	0	0	20	20	20	0	19	3	2.52	0.314	0	0.000666667	0.00098	0	0.00666667	0.01	0	0	0	0
5	13	9	2269	55	135	95	10	10	10	0	0	0	20	20	20	0	17	1	2.58	0.314	10	0.000666667	0.00098	0	0.00666667	0.01	0	0	0	0
5	14	5	2285	55	145	55	10	10	10	0	0	0	20	20	20	0	15	2	2.03	0.314	0	0.000666667	0.00098	0	0.00666667	0.01	0	0	0	0
5	14	6	2286	55	145	65	10	10	10	0	0	0	20	20	20	0	17	4	1.18	0.314	0	0.000666667	0.00098	0	0.00666667	0.01	0	0	0	0
5	14	7	2287	55	145	75	10	10	10	0	0	0	20	20	20	0	17	2	0.09	0.314	0	0.000666667	0.00098	0	0.00666667	0.01	0	0	0	0
5	14	8	2288	55	145	85	10	10	10	0	0	0	20	20	20	0	13	4	0.65	0.314	0	0.000666667	0.00098	0	0.00666667	0.01	0	0	0	0
5	14	9	2289	55	145	95	10	10	10	0	0	0	20	20	20	0	10	2	0.35	0.314	0	0.000666667	0.00098	0	0.00666667	0.01	0	0	0	0
5	15	6	2306	55	155	65	10	10	10	0	0	0	20	20	20	0	10	1	1.15	0.314	0	0.000666667	0.00098	0	0.00666667	0.01	0	0	0	0
5	15	7	2307	55	155	75	10	10	10	0	0	0	20	20	20	0	10	1	2.76	0.314	20	0.000666667	0.00098	0	0.00666667	0.01	0	0	0	0
6	3	7	2467	65	35	75	10	10	10	0	0	0	20	20	20	0	11	3	1.78	0.314	0	0.000666667	0.00098	0	0.00666667	0.01	0	0	0	0
6	3	8	2468	65	35	85	10	10	10	0	0	0	20	20	20	0	19	5	2.21	0.314	0	0.000666667	0.00098	0	0.00666667	0.01	0	0	0	0
6	4	5	2485	65	45	55	10	10	10	0	0	0	20	20	20	0	18	5	1.13	0.314	0	0.000666667	0.00098	0	0.00666667	0.01	0	0	0	0
6	4	6	2486	65	45	65	10	10	10	0	0	0	20	20	20	0	12	5	0.21	0.314	0	0.000666667	0.00098	0	0.00666667	0.01	0	0	0	0
6	4	7	2487	65	45	75	10	10	10	0	0	0	20	20	20	0	15	4	2.4	0.314	0	0.000666667	0.00098	0	0.00666667	0.01	0	0	0	0
6	4	8	2488	65	45	85	10	10	10	0	0	0	20	20	20	0	12	2	2.32	0.314	0	0.000666667	0.00098	0	0.00666667	0.01	0	0	0	0
6	4	9	2489	65	45	95	10	10	10	0	0	0	20	20	20	0	19	5	1.1	0.314	0	0.000666667	0.00098	0	0.00666667	0.01	0	0	0	0
6	5	4	2504	65	55	45	10	10	10	0	0	0	20	20	20	0	10	1	2.45	0.314	10	0.000666667	0.00098	0	0.00666667	0.01	0	0	0	0
6	5	5	2505	65	55	55	10	10	10	0	0	0	20	20	20	0	19	2	0.36	0.314	0	0.000666667	0.00098	0	0.00666667	0.01	0	0	0	0
6	5	6	2506	65	55	65	10	10	10	0	0	0	20	20	20	0	17	3	1.89	0.314	0	0.000666667	0.00098	0	0.00666667	0.01	0	0	0	0
6	5	7	2507	65	55	75	10	10	10	0	0	0	20	20	20	0	5	5	1.18	0.314	0	0.000666667	0.00098	0	0.00666667	0.01	0	0	0	0
6	5	8	2508	65	55	85	10	10	10	0	0	0	20	20	20	0	15	5	0.42	0.314	0	0.000666667	0.00098	0	0.00666667	0.01	0	0	0	0
6	5	9	2509	65	55	95	10	10	10	0	0	0	20	20	20	0	9	3	2.47	0.314	0	0.000666667	0.00098	0	0.00666667	0.01	0	0	0	0
6	6	4	2524	65	65	45	10	10	10	0	0	0	20	20	20	0	18	3	2.95	0.314	0	0.000666667	0.00098	0	0.00666667	0.01	0	0	0	0
6	6	5	2525	65	65	55	10	10	10	0	0	0	20	20	20	0	5	5	0.5	0.314	0	0.000666667	0.00098	0	0.00666667	0.01	0	0	0	0
6	6	6	2526	65	65	65	10	10	10	0	0	0	20	20	20	0	17	3	0.98	0.314	0	0.000666667	0.00098	0	0.00666667	0.01	0	0	0	0
6	6	7	2527	65	65	75	10	10	10	0	0	0	20	20	20	0	11	5	2.92	0.314	0	0.000666667	0.00098	0	0.00666667	0.01	0	0	0	0
6	6	8	2528	65	65	85	10	10	10	0	0	0	20	20	20	0	6	5	1.74	0.314	0	0.000666667	0.00098	0	0.00666667	0.01	0	0	0	0
6	6	9	2529	65	65	95	10	10	10	0	0	0	20	20	20	0	18	2	1.88	0.314	0	0.000666667	0.00098	0	0.00666667	0.01	0	0	0	0
6	7	3	2543	65	75	35	10	10	10	0	0	0	20	20	20	0	6	3	2.98	0.314	0	0.000666667	0.00098	0	0.00666667	0.01	0	0	0	0
6	7	4	2544	65	75	45	10	10	10	0	0	0	20	20	20	0	14	1	0.01	0.314	0	0.000666667	0.00098	0	0.00666667	0.01	0	0	0	0
6	7	5	2545	65	75	55	10	10	10	0	0	0	20	20	20	0	10	4	0.55	0.314	0	0.000666667	0.00098	0	0.00666667	0.01	0	0	0	0
6	7	6	2546	65	75	65	10	10	10	0	0	0	20	20	20	1	20	3	0.25	0.653	0	0.000666667	0	0.00363	0.00666667	0	0.0363	0	0	0
6	7	7	2547	65	75	75	10	10	10	0	0	0	20	20	20	0	14	4	1.02	0.314	0	0.000666667	0.00098	0	0.00666667	0.01	0	0	0	0
6	7	8	2548	65	75	85	10	10	10	0	0	0	20	20	20	0	16	1	1.99	0.314	0	0.000666667	0.00098	0	0.00666667	0.01	0	0	0	0
6	7	9	2549	65	75	95	10	10	10	0	0	0	20	20	20	0	10	1	1.95	0.314	0	0.000666667	0.00098	0	0.00666667	0.01	0	0	0	0
6	8	3	2563	65	85	35	10	10	10	0	0	0	20	20	20	0	6	3	2.98	0.314	0	0.000666667	0.00098	0	0.00666667	0.01	0	0	0	0
6	8	4	2564	65	85	45	10	10	10	0	0	0	20	20	20	0	10	5	2.77	0.314	0	0.000666667	0.00098	0	0.00666667	0.01	0	0	0	0
6	8	5	2565	65	85	55	10	10	10	0	0	0	20	20	20	0	8	2	0.97	0.314	0	0.000666667	0.00098	0	0.00666667	0.01	0	0	0	0
6	8	6	2566	65	85	65	10	10	10	0	0	0	20	20	20	0	8	4	0.89	0.314	0	0.000666667	0.00098	0	0.00666667	0.01	0	0	0	0
6	8	7	2567	65	85	75	10	10	10	0	0	0	20	20	20	0	13	3	1.63	0.314	0	0.000666667	0.00098	0	0.00666667	0.01	0	0	0	0
6	8	8	2568	65	85	85	10	10	10	0	0	0	20	20	20	0	5	4	1.74	0.314	0	0.000666667	0.00098	0	0.00666667	0.01	0	0	0	0
6	8	9	2569	65	85	95	10	10	10	0	0	0	20	20	20	0	7	4	0.26	0.314	0	0.000666667	0.00098	0	0.00666667	0.01	0	0	0	0
6	9	3	2583	65	95	35	10	10	10	0	0	0	20	20	20	0	15	3	2.98	0.314	0	0.000666667	0.00098	0	0.00666667	0.01	0	0	0	0
6	9	4	2584	65	95	45	10	10	10	0	0	0	20	20	20	0	12	5	2.77	0.314	0	0.000666667	0.00098	0	0.00666667	0.01	0	0	0	0
6	9	5	2585	65	95	55	10	10	10	0	0	0	20	20	20	0	13	5	0.13	0.314	0	0.000666667	0.00098	0	0.00666667	0.01	0	0	0	0
6	9	6	2586	65	95	65	10	10	10	0	0	0	20	20	20	0	14	3	2.04	0.314	0	0.000666667	0.00098	0	0.00666667	0.01	0	0	0	0
6	9	7	2587	65	95	75	10	10	10	0	0	0	20	20	20	0	10	3	0.15	0.314	0	0.000666667	0.00098	0	0.00666667	0.01	0	0	0	0
6	9	8	2588	65	95	85	10	10	10	0	0	0	20	20	20	0	6	2	1.68	0.314	0	0.000666667	0.00098	0	0.00666667	0.01	0	0	0	0
6	9	9	2589	65	95	95	10	10	10	0	0	0	20	20	20	1	20	4	0.33	0.653	0	0.000666667	0	0.00363	0.00666667	0	0.0363	0	0	0
6	10	3	2603	65	105	35	10	10	10	0	0	0	20	20	20	0	5	4	1.83	0.314	0	0.000666667	0.00098	0	0.00666667	0.01	0	0	0	0
6	10	4	2604	65	105	45	10	10	10	0	0	0	20	20	20	0	13	5	2.77	0.314	0	0.000666667	0.00098	0	0.00666667	0.01	0	0	0	0
6	10	5	2605	65	105	55	10	10	10	0	0	0	20	20	20	0	11	3	0.87	0.314	0	0.000666667	0.00098	0	0.00666667	0.01	0	0	0	0
6	10	6	2606	65	105	65	10	10	10	0	0	0	20	20	20	0	10	2	2.69	0.314	0	0.000666667	0.00098	0	0.00666667	0.01	0	0	0	0
6	10	7	2607	65	105	75	10	10	10	0	0	0	20	20	20	0	12	2	1.66	0.314	0	0.000666667	0.00098	0	0.00666667	0.01	0	0	0	0
6	10	8	2608	65	105	85	10	10	10	0	0	0	20	20	20	0	5	3	0.4	0.314	0	0.000666667	0.00098	0	0.00666667	0.01	0	0	0	0
6	10	9	2609	65	105	95	10	10	10	0	0	0	20	20	20	0	14	4	1.86	0.314	0	0.000666667	0.00098	0	0.00666667	0.01	0	0	0	0
6	11	3	2623	65	115	35	10	10	10	0	0	0	20	20	20	0	11	1	2.76	0.314	20	0.000666667	0.00098	0	0.00666667	0.01	0	0	0	0
6	11	4	2624	65	115	45	10	10	10	0	0	0	20	20	20	0	13	5	2.77	0.314	0	0.000666667	0.00098	0	0.00666667	0.01	0	0	0	0
6	11	5	2625	65	115	55	10	10	10	0	0	0	20	20	20	0	13	1	0.34	0.314	0	0.000666667	0.00098	0	0.00666667	0.01	0	0	0	0
6	11	6	2626	65	115	65	10	10	10	0	0	0	20	20	20	0	6	1	0.64	0.314	0	0.000666667	0.00098	0	0.00666667	0.01	0	0	0	0
6	11	7	2627	65	115	75	10	10	10	0	0	0	20	20	20	0	15	3	2.16	0.314	0	0.000666667	0.00098	0	0.00666667	0.01	0	0	0	0
6	11	8	2628	65	115	85	10	10	10	0	0	0	20	20	20	0	16	5	2.15	0.314	0	0.000666667	0.00098	0	0.00666667	0.01	0	0	0	0
6	11	9	2629	65	115	95	10	10	10	0	0	0	20	20	20	0	11	2	1.21	0.314	0	0.000666667	0.00098	0	0.00666667	0.01	0	0	0	0
6	12	3	2643	65	125	35	10	10	10	0	0	0	20	20	20	0	13	1	2.76	0.314	20	0.000666667	0.00098	0	0.00666667	0.01	0	0	0	0
6	12	4	2644	65	125	45	10	10	10	0	0	0	20	20	20	0	8	5	2.77	0.314	0	0.000666667	0.00098	0	0.00666667	0.01	0	0	0	0
6	12	5	2645	65	125	55	10	10	10	0	0	0	20	20	20	0	12	2	1.74	0.314	0	0.000666667	0.00098	0	0.00666667	0.01	0	0	0	0
6	12	6	2646	65	125	65	10	10	10	0	0	0	20	20	20	0	18	2	0.16	0.314	0	0.000666667	0.00098	0	0.00666667	0.01	0	0	0	0
6	12	7	2647	65	125	75	10	10	10	0	0	0	20	20	20	1	20	5	2.97	0.653	0	0.000666667	0	0.00363	0.00666667	0	0.0363	0	0	0
6	12	8	2648	65	125	85	10	10	10	0	0	0	20	20	20	0	6	1	0.56	0.314	0	0.000666667	0.00098	0	0.00666667	0.01	0	0	0	0
6	12	9	2649	65	125	95	10	10	10	0	0	0	20	20	20	0	11	1	1.47	0.314	0	0.000666667	0.00098	0	0.00666667	0.01	0	0	0	0
6	13	4	2664	65	135	45	10	10	10	0	0	0	20	20	20	0	6	5	2.77	0.314	0	0.000666667	0.00098	0	0.00666667	0.01	0	0	0	0
6	13	5	2665	65	135	55	10	10	10	0	0	0	20	20	20	0	19	1	0.68	0.314	0	0.000666667	0.00098	0	0.00666667	0.01	0	0	0	0
6	13	6	2666	65	135	65	10	10	10	0	0	0	20	20	20	0	5	3	0.74	0.314	0	0.000666667	0.00098	0	0.00666667	0.01	0	0	0	0
6	13	7	2667	65	135	75	10	10	10	0	0	0	20	20	20	0	15	1	3	0.314	20	0.000666667	0.00098	0	0.00666667	0.01	0	0	0	0
6	13	8	2668	65	135	85	10	10	10	0	0	0	20	20	20	0	8	4	0.53	0.314	0	0.000666667	0.00098	0	0.00666667	0.01	0	0	0	0
6	13	9	2669	65	135	95	10	10	10	0	0	0	20	20	20	0	6	1	2.03	0.314	10	0.000666667	0.00098	0	0.00666667	0.01	0	0	0	0
6	14	4	2684	65	145	45	10	10	10	0	0	0	20	20	20	0	12	5	2.77	0.314	0	0.000666667	0.00098	0	0.00666667	0.01	0	0	0	0
6	14	5	2685	65	145	55	10	10	10	0	0	0	20	20	20	0	18	3	0.78	0.314	0	0.000666667	0.00098	0	0.00666667	0.01	0	0	0	0
6	14	6	2686	65	145	65	10	10	10	0	0	0	20	20	20	0	11	1	2	0.314	0	0.000666667	0.00098	0	0.00666667	0.01	0	0	0	0
6	14	7	2687	65	145	75	10	10	10	0	0	0	20	20	20	0	10	1	1.35	0.314	0	0.000666667	0.00098	0	0.00666667	0.01	0	0	0	0
6	14	8	2688	65	145	85	10	10	10	0	0	0	20	20	20	0	5	2	1.72	0.314	0	0.000666667	0.00098	0	0.00666667	0.01	0	0	0	0
6	14	9	2689	65	145	95	10	10	10	0	0	0	20	20	20	0	17	1	0.79	0.314	0	0.000666667	0.00098	0	0.00666667	0.01	0	0	0	0
6	15	5	2705	65	155	55	10	10	10	0	0	0	20	20	20	0	7	2	2.21	0.314	0	0.000666667	0.00098	0	0.00666667	0.01	0	0	0	0
6	15	6	2706	65	155	65	10	10	10	0	0	0	20	20	20	0	11	1	2.18	0.314	10	0.000666667	0.00098	0	0.00666667	0.01	0	0	0	0
6	15	7	2707	65	155	75	10	10	10	0	0	0	20	20	20	0	17	4	0.17	0.314	0	0.000666667	0.00098	0	0.00666667	0.01	0	0	0	0
7	3	6	2866	75	35	65	10	10	10	0	0	0	20	20	20	0	16	5	2.03	0.314	0	0.000666667	0.00098	0	0.00666667	0.01	0	0	0	0
7	3	7	2867	75	35	75	10	10	10	0	0	0	20	20	20	1	20	1	1.22	0.653	0	0.000666667	0	0.00363	0.00666667	0	0.0363	0	0	0
7	3	8	2868	75	35	85	10	10	10	0	0	0	20	20	20	1	20	4	2.24	0.653	0	0.000666667	0	0.00363	0.00666667	0	0.0363	0	0	0
7	4	5	2885	75	45	55	10	10	10	0	0	0	20	20	20	0	10	3	1.06	0.314	0	0.000666667	0.00098	0	0.00666667	0.01	0	0	0	0
7	4	6	2886	75	45	65	10	10	10	0	0	0	20	20	20	0	15	3	2.62	0.314	0	0.000666667	0.00098	0	0.00666667	0.01	0	0	0	0
7	4	7	2887	75	45	75	10	10	10	0	0	0	20	20	20	0	16	3	1.87	0.314	0	0.000666667	0.00098	0	0.00666667	0.01	0	0	0	0
7	4	8	2888	75	45	85	10	10	10	0	0	0	20	20	20	0	16	4	0.13	0.314	0	0.000666667	0.00098	0	0.00666667	0.01	0	0	0	0
7	4	9	2889	75	45	95	10	10	10	0	0	0	20	20	20	0	9	1	2.14	0.314	10	0.000666667	0.00098	0	0.00666667	0.01	0	0	0	0
7	5	4	2904	75	55	45	10	10	10	0	0	0	20	20	20	0	8	3	2.86	0.314	0	0.000666667	0.00098	0	0.00666667	0.01	0	0	0	0
7	5	5	2905	75	55	55	10	10	10	0	0	0	20	20	20	0	15	5	1.78	0.314	0	0.000666667	0.00098	0	0.00666667	0.01	0	0	0	0
7	5	6	2906	75	55	65	10	10	10	0	0	0	20	20	20	0	11	2	2.21	0.314	0	0.000666667	0.00098	0	0.00666667	0.01	0	0	0	0
7	5	7	2907	75	55	75	10	10	10	0	0	0	20	20	20	0	7	4	2.82	0.314	0	0.000666667	0.00098	0	0.00666667	0.01	0	0	0	0
7	5	8	2908	75	55	85	10	10	10	0	0	0	20	20	20	0	15	3	1	0.314	0	0.000666667	0.00098	0	0.00666667	0.01	0	0	0	0
7	5	9	2909	75	55	95	10	10	10	0	0	0	20	20	20	1	20	2	0.12	0.653	0	0.000666667	0	0.00363	0.00666667	0	0.0363	0	0	0
7	6	3	2923	75	65	35	10	10	10	0	0	0	20	20	20	0	15	3	2.98	0.314	0	0.000666667	0.00098	0	0.00666667	0.01	0	0	0	0
7	6	4	2924	75	65	45	10	10	10	0	0	0	20	20	20	0	16	4	2.09	0.314	0	0.000666667	0.00098	0	0.00666667	0.01	0	0	0	0
7	6	5	2925	75	65	55	10	10	10	0	0	0	20	20	20	0	8	2	0.17	0.314	0	0.000666667	0.00098	0	0.00666667	0.01	0	0	0	0
7	6	6	2926	75	65	65	10	10	10	0	0	0	20	20	20	0	15	3	1.23	0.314	0	0.000666667	0.00098	0	0.00666667	0.01	0	0	0	0
7	6	7	2927	75	65	75	10	10	10	0	0	0	20	20	20	0	11	2	0.84	0.314	0	0.000666667	0.00098	0	0.00666667	0.01	0	0	0	0
7	6	8	2928	75	65	85	10	10	10	0	0	0	20	20	20	0	15	3	0.85	0.314	0	0.000666667	0.00098	0	0.00666667	0.01	0	0	0	0
7	6	9	2929	75	65	95	10	10	10	0	0	0	20	20	20	0	13	2	2.64	0.314	0	0.000666667	0.00098	0	0.00666667	0.01	0	0	0	0
7	7	3	2943	75	75	35	10	10	10	0	0	0	20	20	20	0	13	3	2.98	0.314	0	0.000666667	0.00098	0	0.00666667	0.01	0	0	0	0
7	7	4	2944	75	75	45	10	10	10	0	0	0	20	20	20	1	20	5	1.37	0.653	0	0.000666667	0	0.00363	0.00666667	0	0.0363	0	0	0
7	7	5	2945	75	75	55	10	10	10	0	0	0	20	20	20	0	6	2	0.33	0.314	0	0.000666667	0.00098	0	0.00666667	0.01	0	0	0	0
7	7	6	2946	75	75	65	10	10	10	0	0	0	20	20	20	0	7	2	2.64	0.314	0	0.000666667	0.00098	0	0.00666667	0.01	0	0	0	0
7	7	7	2947	75	75	75	10	10	10	0	0	0	20	20	20	0	15	1	2.6	0.314	10	0.000666667	0.00098	0	0.00666667	0.01	0	0	0	0
7	7	8	2948	75	75	85	10	10	10	0	0	0	20	20	20	0	15	5	2.04	0.314	0	0.000666667	0.00098	0	0.00666667	0.01	0	0	0	0
7	7	9	2949	75	75	95	10	10	10	0	0	0	20	20	20	0	13	1	0.47	0.314	0	0.000666667	0.00098	0	0.00666667	0.01	0	0	0	0
7	8	3	2963	75	85	35	10	10	10	0	0	0	20	20	20	0	14	3	2.98	0.314	0	0.000666667	0.00098	0	0.00666667	0.01	0	0	0	0
7	8	4	2964	75	85	45	10	10	10	0	0	0	20	20	20	0	8	5	2.77	0.314	0	0.000666667	0.00098	0	0.00666667	0.01	0	0	0	0
7	8	5	2965	75	85	55	10	10	10	0	0	0	20	20	20	0	9	1	1.03	0.314	0	0.000666667	0.00098	0	0.00666667	0.01	0	0	0	0
7	8	6	2966	75	85	65	10	10	10	0	0	0	20	20	20	0	13	2	2.38	0.314	0	0.000666667	0.00098	0	0.00666667	0.01	0	0	0	0
7	8	7	2967	75	85	75	10	10	10	0	0	0	20	20	20	0	15	3	1.24	0.314	0	0.000666667	0.00098	0	0.00666667	0.01	0	0	0	0
7	8	8	2968	75	85	85	10	10	10	0	0	0	20	20	20	0	14	3	1.67	0.314	0	0.000666667	0.00098	0	0.00666667	0.01	0	0	0	0
7	8	9	2969	75	85	95	10	10	10	0	0	0	20	20	20	0	8	2	1.97	0.314	0	0.000666667	0.00098	0	0.00666667	0.01	0	0	0	0
7	9	2	2982	75	95	25	10	10	10	0	0	0	20	20	20	0	6	1	2.76	0.314	20	0.000666667	0.00098	0	0.00666667	0.01	0	0	0	0
7	9	3	2983	75	95	35	10	10	10	0	0	0	20	20	20	0	16	3	2.98	0.314	0	0.000666667	0.00098	0	0.00666667	0.01	0	0	0	0
7	9	4	2984	75	95	45	10	10	10	0	0	0	20	20	20	0	18	5	2.77	0.314	0	0.000666667	0.00098	0	0.00666667	0.01	0	0	0	0
7	9	5	2985	75	95	55	10	10	10	0	0	0	20	20	20	0	19	1	0.85	0.314	0	0.000666667	0.00098	0	0.00666667	0.01	0	0	0	0
7	9	6	2986	75	95	65	10	10	10	0	0	0	20	20	20	0	7	3	1.32	0.314	0	0.000666667	0.00098	0	0.00666667	0.01	0	0	0	0
7	9	7	2987	75	95	75	10	10	10	0	0	0	20	20	20	0	5	5	2.75	0.314	0	0.000666667	0.00098	0	0.00666667	0.01	0	0	0	0
7	9	8	2988	75	95	85	10	10	10	0	0	0	20	20	20	0	16	4	2.28	0.314	0	0.000666667	0.00098	0	0.00666667	0.01	0	0	0	0
7	9	9	2989	75	95	95	10	10	10	0	0	0	20	20	20	0	12	1	1.83	0.314	0	0.000666667	0.00098	0	0.00666667	0.01	0	0	0	0
7	10	2	3002	75	105	25	10	10	10	0	0	0	20	20	20	0	17	1	2.76	0.314	20	0.000666667	0.00098	0	0.00666667	0.01	0	0	0	0
7	10	3	3003	75	105	35	10	10	10	0	0	0	20	20	20	0	18	4	1.83	0.314	0	0.000666667	0.00098	0	0.00666667	0.01	0	0	0	0
7	10	4	3004	75	105	45	10	10	10	0	0	0	20	20	20	0	13	5	2.77	0.314	0	0.000666667	0.00098	0	0.00666667	0.01	0	0	0	0
7	10	5	3005	75	105	55	10	10	10	0	0	0	20	20	20	0	9	4	2.04	0.314	0	0.000666667	0.00098	0	0.00666667	0.01	0	0	0	0
7	10	6	3006	75	105	65	10	10	10	0	0	0	20	20	20	0	16	4	0.12	0.314	0	0.000666667	0.00098	0	0.00666667	0.01	0	0	0	0
7	10	7	3007	75	105	75	10	10	10	0	0	0	20	20	20	0	9	5	2.5	0.314	0	0.000666667	0.00098	0	0.00666667	0.01	0	0	0	0
7	10	8	3008	75	105	85	10	10	10	0	0	0	20	20	20	0	8	5	2.23	0.314	0	0.000666667	0.00098	0	0.00666667	0.01	0	0	0	0
7	10	9	3009	75	105	95	10	10	10	0	0	0	20	20	20	0	5	1	1.23	0.314	0	0.000666667	0.00098	0	0.00666667	0.01	0	0	0	0
7	11	3	3023	75	115	35	10	10	10	0	0	0	20	20	20	0	15	1	2.76	0.314	20	0.000666667	0.00098	0	0.00666667	0.01	0	0	0	0
7	11	4	3024	75	115	45	10	10	10	0	0	0	20	20	20	0	9	5	2.77	0.314	0	0.000666667	0.00098	0	0.00666667	0.01	0	0	0	0
7	11	5	3025	75	115	55	10	10	10	0	0	0	20	20	20	1	20	4	1.42	0.653	0	0.000666667	0	0.00363	0.00666667	0	0.0363	0	0	0
7	11	6	3026	75	115	65	10	10	10	0	0	0	20	20	20	0	7	2	1.65	0.314	0	0.000666667	0.00098	0	0.00666667	0.01	0	0	0	0
7	11	7	3027	75	115	75	10	10	10	0	0	0	20	20	20	0	16	4	1.38	0.314	0	0.000666667	0.00098	0	0.00666667	0.01	0	0	0	0
7	11	8	3028	75	115	85	10	10	10	0	0	0	20	20	20	0	12	1	0.5	0.314	0	0.000666667	0.00098	0	0.00666667	0.01	0	0	0	0
7	11	9	3029	75	115	95	10	10	10	0	0	0	20	20	20	0	11	1	2.41	0.314	10	0.000666667	0.00098	0	0.00666667	0.01	0	0	0	0
7	12	3	3043	75	125	35	10	10	10	0	0	0	20	20	20	0	12	1	2.76	0.314	20	0.000666667	0.00098	0	0.00666667	0.01	0	0	0	0
7	12	4	3044	75	125	45	10	10	10	0	0	0	20	20	20	0	10	5	2.77	0.314	0	0.000666667	0.00098	0	0.00666667	0.01	0	0	0	0
7	12	5	3045	75	125	55	10	10	10	0	0	0	20	20	20	1	20	3	2.68	0.653	0	0.000666667	0	0.00363	0.00666667	0	0.0363	0	0	0
7	12	6	3046	75	125	65	10	10	10	0	0	0	20	20	20	0	9	2	2.37	0.314	0	0.000666667	0.00098	0	0.00666667	0.01	0	0	0	0
7	12	7	3047	75	125	75	10	10	10	0	0	0	20	20	20	0	11	1	1.19	0.314	0	0.000666667	0.00098	0	0.00666667	0.01	0	0	0	0
7	12	8	3048	75	125	85	10	10	10	0	0	0	20	20	20	0	18	3	2.51	0.314	0	0.000666667	0.00098	0	0.00666667	0.01	0	0	0	0
7	12	9	3049	75	125	95	10	10	10	0	0	0	20	20	20	0	18	2	1.16	0.314	0	0.000666667	0.00098	0	0.00666667	0.01	0	0	0	0
7	13	3	3063	75	135	35	10	10	10	0	0	0	20	20	20	0	8	1	2.76	0.314	20	0.000666667	0.00098	0	0.00666667	0.01	0	0	0	0
7	13	4	3064	75	135	45	10	10	10	0	0	0	20	20	20	0	9	5	2.77	0.314	0	0.000666667	0.00098	0	0.00666667	0.01	0	0	0	0
7	13	5	3065	75	135	55	10	10	10	0	0	0	20	20	20	0	11	1	2.77	0.314	20	0.000666667	0.00098	0	0.00666667	0.01	0	0	0	0
7	13	6	3066	75	135	65	10	10	10	0	0	0	20	20	20	0	12	3	2.4	0.314	0	0.000666667	0.00098	0	0.00666667	0.01	0	0	0	0
7	13	7	3067	75	135	75	10	10	10	0	0	0	20	20	20	0	17	4	1.64	0.314	0	0.000666667	0.00098	0	0.00666667	0.01	0	0	0	0
7	13	8	3068	75	135	85	10	10	10	0	0	0	20	20	20	0	11	3	0.83	0.314	0	0.000666667	0.00098	0	0.00666667	0.01	0	0	0	0
7	13	9	3069	75	135	95	10	10	10	0	0	0	20	20	20	0	12	3	2.94	0.314	0	0.000666667	0.00098	0	0.00666667	0.01	0	0	0	0
7	14	4	3084	75	145	45	10	10	10	0	0	0	20	20	20	0	8	5	2.77	0.314	0	0.000666667	0.00098	0	0.00666667	0.01	0	0	0	0
7	14	5	3085	75	145	55	10	10	10	0	0	0	20	20	20	0	8	2	2.74	0.314	0	0.000666667	0.00098	0	0.00666667	0.01	0	0	0	0
7	14	6	3086	75	145	65	10	10	10	0	0	0	20	20	20	0	6	3	2.03	0.314	0	0.000666667	0.00098	0	0.00666667	0.01	0	0	0	0
7	14	7	3087	75	145	75	10	10	10	0	0	0	20	20	20	0	12	4	0.97	0.314	0	0.000666667	0.00098	0	0.00666667	0.01	0	0	0	0
7	14	8	3088	75	145	85	10	10	10	0	0	0	20	20	20	0	18	4	0.53	0.314	0	0.000666667	0.00098	0	0.00666667	0.01	0	0	0	0
7	14	9	3089	75	145	95	10	10	10	0	0	0	20	20	20	0	9	3	0.34	0.314	0	0.000666667	0.00098	0	0.00666667	0.01	0	0	0	0
7	15	5	3105	75	155	55	10	10	10	0	0	0	20	20	20	0	10	4	1.46	0.314	0	0.000666667	0.00098	0	0.00666667	0.01	0	0	0	0
7	15	6	3106	75	155	65	10	10	10	0	0	0	20	20	20	0	16	3	1.99	0.314	0	0.000666667	0.00098	0	0.00666667	0.01	0	0	0	0
7	15	7	3107	75	155	75	10	10	10	0	0	0	20	20	20	0	13	1	2.12	0.314	10	0.000666667	0.00098	0	0.00666667	0.01	0	0	0	0
8	3	6	3266	85	35	65	10	10	10	0	0	0	20	20	20	0	6	2	1.17	0.314	0	0.000666667	0.00098	0	0.00666667	0.01	0	0	0	0
8	3	7	3267	85	35	75	10	10	10	0	0	0	20	20	20	0	6	5	1.92	0.314	0	0.000666667	0.00098	0	0.00666667	0.01	0	0	0	0
8	3	8	3268	85	35	85	10	10	10	0	0	0	20	20	20	0	17	2	0.13	0.314	0	0.000666667	0.00098	0	0.00666667	0.01	0	0	0	0
8	4	4	3284	85	45	45	10	10	10	0	0	0	20	20	20	0	14	3	1.92	0.314	0	0.000666667	0.00098	0	0.00666667	0.01	0	0	0	0
8	4	5	3285	85	45	55	10	10	10	0	0	0	20	20	20	0	7	1	1.22	0.314	0	0.000666667	0.00098	0	0.00666667	0.01	0	0	0	0
8	4	6	3286	85	45	65	10	10	10	0	0	0	20	20	20	0	7	5	1.32	0.314	0	0.000666667	0.00098	0	0.00666667	0.01	0	0	0	0
8	4	7	3287	85	45	75	10	10	10	0	0	0	20	20	20	0	14	5	2.06	0.314	0	0.000666667	0.00098	0	0.00666667	0.01	0	0	0	0
8	4	8	3288	85	45	85	10	10	10	0	0	0	20	20	20	0	13	5	1.38	0.314	0	0.000666667	0.00098	0	0.00666667	0.01	0	0	0	0
8	4	9	3289	85	45	95	10	10	10	0	0	0	20	20	20	1	20	3	2.57	0.653	0	0.000666667	0	0.00363	0.00666667	0	0.0363	0	0	0
8	5	4	3304	85	55	45	10	10	10	0	0	0	20	20	20	1	20	4	0.09	0.653	0	0.000666667	0	0.00363	0.00666667	0	0.0363	0	0	0
8	5	5	3305	85	55	55	10	10	10	0	0	0	20	20	20	0	11	2	2.83	0.314	0	0.000666667	0.00098	0	0.00666667	0.01	0	0	0	0
8	5	6	3306	85	55	65	10	10	10	0	0	0	20	20	20	0	8	2	0.27	0.314	0	0.000666667	0.00098	0	0.00666667	0.01	0	0	0	0
8	5	7	3307	85	55	75	10	10	10	0	0	0	20	20	20	0	14	5	2.7	0.314	0	0.000666667	0.00098	0	0.00666667	0.01	0	0	0	0
8	5	8	3308	85	55	85	10	10	10	0	0	0	20	20	20	0	15	2	2.55	0.314	0	0.000666667	0.00098	0	0.00666667	0.01	0	0	0	0
8	5	9	3309	85	55	95	10	10	10	0	0	0	20	20	20	0	16	5	0.35	0.314	0	0.000666667	0.00098	0	0.00666667	0.01	0	0	0	0
8	6	3	3323	85	65	35	10	10	10	0	0	0	20	20	20	0	10	3	2.98	0.314	0	0.000666667	0.00098	0	0.00666667	0.01	0	0	0	0
8	6	4	3324	85	65	45	10	10	10	0	0	0	20	20	20	0	7	1	1.94	0.314	0	0.000666667	0.00098	0	0.00666667	0.01	0	0	0	0
8	6	5	3325	85	65	55	10	10	10	0	0	0	20	20	20	0	10	4	1.23	0.314	0	0.000666667	0.00098	0	0.00666667	0.01	0	0	0	0
8	6	6	3326	85	65	65	10	10	10	0	0	0	20	20	20	0	6	2	1.99	0.314	0	0.000666667	0.00098	0	0.00666667	0.01	0	0	0	0
8	6	7	3327	85	65	75	10	10	10	0	0	0	20	20	20	0	5	3	0.58	0.314	0	0.000666667	0.00098	0	0.00666667	0.01	0	0	0	0
8	6	8	3328	85	65	85	10	10	10	0	0	0	20	20	20	0	19	3	0.99	0.314	0	0.000666667	0.00098	0	0.00666667	0.01	0	0	0	0
8	6	9	3329	85	65	95	10	10	10	0	0	0	20	20	20	1	20	5	1.59	0.653	0	0.000666667	0	0.00363	0.00666667	0	0.0363	0	0	0
8	7	3	3343	85	75	35	10	10	10	0	0	0	20	20	20	0	8	3	2.98	0.314	0	0.000666667	0.00098	0	0.00666667	0.01	0	0	0	0
8	7	4	3344	85	75	45	10	10	10	0	0	0	20	20	20	0	14	4	0.09	0.314	0	0.000666667	0.00098	0	0.00666667	0.01	0	0	0	0
8	7	5	3345	85	75	55	10	10	10	0	0	0	20	20	20	0	11	5	2.46	0.314	0	0.000666667	0.00098	0	0.00666667	0.01	0	0	0	0
8	7	6	3346	85	75	65	10	10	10	0	0	0	20	20	20	0	7	1	0.06	0.314	0	0.000666667	0.00098	0	0.00666667	0.01	0	0	0	0
8	7	7	3347	85	75	75	10	10	10	0	0	0	20	20	20	0	16	3	2.22	0.314	0	0.000666667	0.00098	0	0.00666667	0.01	0	0	0	0
8	7	8	3348	85	75	85	10	10	10	0	0	0	20	20	20	0	5	4	2.71	0.314	0	0.000666667	0.00098	0	0.00666667	0.01	0	0	0	0
8	7	9	3349	85	75	95	10	10	10	0	0	0	20	20	20	0	7	5	2.66	0.314	0	0.000666667	0.00098	0	0.00666667	0.01	0	0	0	0
8	8	2	3362	85	85	25	10	10	10	0	0	0	20	20	20	0	11	1	2.76	0.314	20	0.000666667	0.00098	0	0.00666667	0.01	0	0	0	0
8	8	3	3363	85	85	35	10	10	10	0	0	0	20	20	20	0	15	3	2.98	0.314	0	0.000666667	0.00098	0	0.00666667	0.01	0	0	0	0
8	8	4	3364	85	85	45	10	10	10	0	0	0	20	20	20	0	16	5	2.77	0.314	0	0.000666667	0.00098	0	0.00666667	0.01	0	0	0	0
8	8	5	3365	85	85	55	10	10	10	0	0	0	20	20	20	0	13	1	0.2	0.314	0	0.000666667	0.00098	0	0.00666667	0.01	0	0	0	0
8	8	6	3366	85	85	65	10	10	10	0	0	0	20	20	20	0	7	2	1.74	0.314	0	0.000666667	0.00098	0	0.00666667	0.01	0	0	0	0
8	8	7	3367	85	85	75	10	10	10	0	0	0	20	20	20	0	13	5	0.4	0.314	0	0.000666667	0.00098	0	0.00666667	0.01	0	0	0	0
8	8	8	3368	85	85	85	10	10	10	0	0	0	20	20	20	0	18	3	2.39	0.314	0	0.000666667	0.00098	0	0.00666667	0.01	0	0	0	0
8	8	9	3369	85	85	95	10	10	10	0	0	0	20	20	20	0	13	5	0.02	0.314	0	0.000666667	0.00098	0	0.00666667	0.01	0	0	0	0
8	9	2	3382	85	95	25	10	10	10	0	0	0	20	20	20	0	5	1	2.76	0.314	20	0.000666667	0.00098	0	0.00666667	0.01	0	0	0	0
8	9	3	3383	85	95	35	10	10	10	0	0	0	20	20	20	0	15	3	2.98	0.314	0	0.000666667	0.00098	0	0.00666667	0.01	0	0	0	0
8	9	4	3384	85	95	45	10	10	10	0	0	0	20	20	20	0	11	5	2.77	0.314	0	0.000666667	0.00098	0	0.00666667	0.01	0	0	0	0
8	9	5	3385	85	95	55	10	10	10	0	0	0	20	20	20	0	19	4	1.37	0.314	0	0.000666667	0.00098	0	0.00666667	0.01	0	0	0	0
8	9	6	3386	85	95	65	10	10	10	0	0	0	20	20	20	0	16	3	1.68	0.314	0	0.000666667	0.00098	0	0.00666667	0.01	0	0	0	0
8	9	7	3387	85	95	75	10	10	10	0	0	0	20	20	20	0	10	3	1.46	0.314	0	0.000666667	0.00098	0	0.00666667	0.01	0	0	0	0
8	9	8	3388	85	95	85	10	10	10	0	0	0	20	20	20	0	6	5	0.76	0.314	0	0.000666667	0.00098	0	0.00666667	0.01	0	0	0	0
8	9	9	3389	85	95	95	10	10	10	0	0	0	20	20	20	1	20	5	0.49	0.653	0	0.000666667	0	0.00363	0.00666667	0	0.0363	0	0	0
8	10	2	3402	85	105	25	10	10	10	0	0	0	20	20	20	0	17	1	2.76	0.314	20	0.000666667	0.00098	0	0.00666667	0.01	0	0	0	0
8	10	3	3403	85	105	35	10	10	10	0	0	0	20	20	20	1	20	4	1.74	0.653	0	0.000666667	0	0.00363	0.00666667	0	0.0363	0	0	0
8	10	4	3404	85	105	45	10	10	10	0	0	0	20	20	20	0	8	5	2.77	0.314	0	0.000666667	0.00098	0	0.00666667	0.01	0	0	0	0
8	10	5	3405	85	105	55	10	10	10	0	0	0	20	20	20	0	6	5	2.92	0.314	0	0.000666667	0.00098	0	0.00666667	0.01	0	0	0	0
8	10	6	3406	85	105	65	10	10	10	0	0	0	20	20	20	0	11	4	0.85	0.314	0	0.000666667	0.00098	0	0.00666667	0.01	0	0	0	0
8	10	7	3407	85	105	75	10	10	10	0	0	0	20	20	20	0	10	5	1.82	0.314	0	0.000666667	0.00098	0	0.00666667	0.01	0	0	0	0
8	10	8	3408	85	105	85	10	10	10	0	0	0	20	20	20	0	10	4	2.9	0.314	0	0.000666667	0.00098	0	0.00666667	0.01	0	0	0	0
8	10	9	3409	85	105	95	10	10	10	0	0	0	20	20	20	0	9	4	1.17	0.314	0	0.000666667	0.00098	0	0.00666667	0.01	0	0	0	0
8	11	2	3422	85	115	25	10	10	10	0	0	0	20	20	20	1	20	5	2.46	0.653	0	0.000666667	0	0.00363	0.00666667	0	0.0363	0	0	0
8	11	3	3423	85	115	35	10	10	10	0	0	0	20	20	20	1	20	4	1.83	0.653	0	0.000666667	0	0.00363	0.00666667	0	0.0363	0	0	0
8	11	4	3424	85	115	45	10	10	10	0	0	0	20	20	20	0	14	5	2.77	0.314	0	0.000666667	0.00098	0	0.00666667	0.01	0	0	0	0
8	11	5	3425	85	115	55	10	10	10	0	0	0	20	20	20	0	18	2	1.48	0.314	0	0.000666667	0.00098	0	0.00666667	0.01	0	0	0	0
8	11	6	3426	85	115	65	10	10	10	0	0	0	20	20	20	0	18	5	1.15	0.314	0	0.000666667	0.00098	0	0.00666667	0.01	0	0	0	0
8	11	7	3427	85	115	75	10	10	10	0	0	0	20	20	20	0	14	5	0.62	0.314	0	0.000666667	0.00098	0	0.00666667	0.01	0	0	0	0
8	11	8	3428	85	115	85	10	10	10	0	0	0	20	20	20	0	18	4	2.24	0.314	0	0.000666667	0.00098	0	0.00666667	0.01	0	0	0	0
8	11	9	3429	85	115	95	10	10	10	0	0	0	20	20	20	0	7	1	2.56	0.314	10	0.000666667	0.00098	0	0.00666667	0.01	0	0	0	0
8	12	3	3443	85	125	35	10	10	10	0	0	0	20	20	20	1	20	4	2.85	0.653	0	0.000666667	0	0.00363	0.00666667	0	0.0363	0	0	0
8	12	4	3444	85	125	45	10	10	10	0	0	0	20	20	20	0	16	5	2.77	0.314	0	0.000666667	0.00098	0	0.00666667	0.01	0	0	0	0
8	12	5	3445	85	125	55	10	10	10	0	0	0	20	20	20	0	5	5	2.2	0.314	0	0.000666667	0.00098	0	0.00666667	0.01	0	0	0	0
8	12	6	3446	85	125	65	10	10	10	0	0	0	20	20	20	0	12	2	0.37	0.314	0	0.000666667	0.00098	0	0.00666667	0.01	0	0	0	0
8	12	7	3447	85	125	75	10	10	10	0	0	0	20	20	20	0	15	4	2.63	0.314	0	0.000666667	0.00098	0	0.00666667	0.01	0	0	0	0
8	12	8	3448	85	125	85	10	10	10	0	0	0	20	20	20	0	12	3	2.61	0.314	0	0.000666667	0.00098	0	0.00666667	0.01	0	0	0	0
8	12	9	3449	85	125	95	10	10	10	0	0	0	20	20	20	0	9	2	2.84	0.314	0	0.000666667	0.00098	0	0.00666667	0.01	0	0	0	0
8	13	3	3463	85	135	35	10	10	10	0	0	0	20	20	20	0	5	1	2.76	0.314	20	0.000666667	0.00098	0	0.00666667	0.01	0	0	0	0
8	13	4	3464	85	135	45	10	10	10	0	0	0	20	20	20	0	14	5	2.77	0.314	0	0.000666667	0.00098	0	0.00666667	0.01	0	0	0	0
8	13	5	3465	85	135	55	10	10	10	0	0	0	20	20	20	0	8	5	0.28	0.314	0	0.000666667	0.00098	0	0.00666667	0.01	0	0	0	0
8	13	6	3466	85	135	65	10	10	10	0	0	0	20	20	20	1	20	4	1.54	0.653	0	0.000666667	0	0.00363	0.00666667	0	0.0363	0	0	0
8	13	7	3467	85	135	75	10	10	10	0	0	0	20	20	20	0	6	5	2	0.314	0	0.000666667	0.00098	0	0.00666667	0.01	0	0	0	0
8	13	8	3468	85	135	85	10	10	10	0	0	0	20	20	20	0	12	2	0.49	0.314	0	0.000666667	0.00098	0	0.00666667	0.01	0	0	0	0
8	13	9	3469	85	135	95	10	10	10	0	0	0	20	20	20	0	17	2	2.12	0.314	0	0.000666667	0.00098	0	0.00666667	0.01	0	0	0	0
8	14	4	3484	85	145	45	10	10	10	0	0	0	20	20	20	0	5	5	2.77	0.314	0	0.000666667	0.00098	0	0.00666667	0.01	0	0	0	0
8	14	5	3485	85	145	55	10	10	10	0	0	0	20	20	20	0	14	1	1.63	0.314	0	0.000666667	0.00098	0	0.00666667	0.01	0	0	0	0
8	14	6	3486	85	145	65	10	10	10	0	0	0	20	20	20	0	12	2	1.98	0.314	0	0.000666667	0.00098	0	0.00666667	0.01	0	0	0	0
8	14	7	3487	85	145	75	10	10	10	0	0	0	20	20	20	0	11	5	1.08	0.314	0	0.000666667	0.00098	0	0.00666667	0.01	0	0	0	0
8	14	8	3488	85	145	85	10	10	10	0	0	0	20	20	20	1	20	5	2.35	0.653	0	0.000666667	0	0.00363	0.00666667	0	0.0363	0	0	0
8	14	9	3489	85	145	95	10	10	10	0	0	0	20	20	20	0	19	4	1.41	0.314	0	0.000666667	0.00098	0	0.00666667	0.01	0	0	0	0
8	15	4	3504	85	155	45	10	10	10	0	0	0	20	20	20	0	7	5	2.77	0.314	0	0.000666667	0.00098	0	0.00666667	0.01	0	0	0	0
8	15	5	3505	85	155	55	10	10	10	0	0	0	20	20	20	0	19	1	1.93	0.314	0	0.000666667	0.00098	0	0.00666667	0.01	0	0	0	0
8	15	6	3506	85	155	65	10	10	10	0	0	0	20	20	20	0	10	3	0.77	0.314	0	0.000666667	0.00098	0	0.00666667	0.01	0	0	0	0
8	15	7	3507	85	155	75	10	10	10	0	0	0	20	20	20	0	10	4	0.33	0.314	0	0.000666667	0.00098	0	0.00666667	0.01	0	0	0	0
9	2	7	3647	95	25	75	10	10	10	0	0	0	20	20	20	0	10	3	1.27	0.314	0	0.000666667	0.00098	0	0.00666667	0.01	0	0	0	0
9	3	5	3665	95	35	55	10	10	10	0	0	0	20	20	20	1	31	5	2.13	0.653	0	0.000666667	0	0.00363	0.00666667	0	0.0363	0	0	0
9	3	6	3666	95	35	65	10	10	10	0	0	0	20	20	20	1	40	4	1.2	0.653	0	0.000666667	0	0.00363	0.00666667	0	0.0363	0	0	0
9	3	7	3667	95	35	75	10	10	10	0	0	0	20	20	20	1	59	3	2.12	0.653	0	0.000666667	0	0.00363	0.00666667	0	0.0363	0	0	0
9	3	8	3668	95	35	85	10	10	10	0	0	0	20	20	20	1	58	5	0.92	0.653	0	0.000666667	0	0.00363	0.00666667	0	0.0363	0	0	0
9	4	4	3684	95	45	45	10	10	10	0	0	0	20	20	20	1	26	5	1.81	0.653	0	0.000666667	0	0.00363	0.00666667	0	0.0363	0	0	0
9	4	5	3685	95	45	55	10	10	10	0	0	0	20	20	20	1	36	1	2.57	0.653	0	0.000666667	0	0.00363	0.00666667	0	0.0363	0	0	0
9	4	6	3686	95	45	65	10	10	10	0	0	0	20	20	20	1	43	2	2.79	0.653	0	0.000666667	0	0.00363	0.00666667	0	0.0363	0	0	0
9	4	7	3687	95	45	75	10	10	10	0	0	0	20	20	20	1	50	2	1.09	0.653	0	0.000666667	0	0.00363	0.00666667	0	0.0363	0	0	0
9	4	8	3688	95	45	85	10	10	10	0	0	0	20	20	20	1	70	4	0.25	0.653	0	0.000666667	0	0.00363	0.00666667	0	0.0363	0	0	0
9	4	9	3689	95	45	95	10	10	10	0	0	0	20	20	20	0	17	1	0.32	0.314	0	0.000666667	0.00098	0	0.00666667	0.01	0	0	0	0
9	5	3	3703	95	55	35	10	10	10	0	0	0	20	20	20	1	23	5	2.77	0.653	0	0.000666667	0	0.00363	0.00666667	0	0.0363	0	0	0
9	5	4	3704	95	55	45	10	10	10	0	0	0	20	20	20	1	20	2	1.12	0.653	0	0.000666667	0	0.00363	0.00666667	0	0.0363	0	0	0
9	5	5	3705	95	55	55	10	10	10	0	0	0	20	20	20	1	35	4	1.11	0.653	0	0.000666667	0	0.00363	0.00666667	0	0.0363	0	0	0
9	5	6	3706	95	55	65	10	10	10	0	0	0	20	20	20	1	47	4	2.5	0.653	0	0.000666667	0	0.00363	0.00666667	0	0.0363	0	0	0
9	5	7	3707	95	55	75	10	10	10	0	0	0	20	20	20	1	56	2	0.9	0.653	0	0.000666667	0	0.00363	0.00666667	0	0.0363	0	0	0
9	5	8	3708	95	55	85	10	10	10	0	0	0	20	20	20	1	65	4	0.06	0.653	0	0.000666667	0	0.00363	0.00666667	0	0.0363	0	0	0
9	5	9	3709	95	55	95	10	10	10	0	0	0	20	20	20	1	20	5	2.97	0.653	0	0.000666667	0	0.00363	0.00666667	0	0.0363	0	0	0
9	6	3	3723	95	65	35	10	10	10	0	0	0	20	20	20	1	20	3	0.78	0.653	0	0.000666667	0	0.00363	0.00666667	0	0.0363	0	0	0
9	6	4	3724	95	65	45	10	10	10	0	0	0	20	20	20	1	25	4	0.22	0.653	0	0.000666667	0	0.00363	0.00666667	0	0.0363	0	0	0
9	6	5	3725	95	65	55	10	10	10	0	0	0	20	20	20	1	38	2	1.47	0.653	0	0.000666667	0	0.00363	0.00666667	0	0.0363	0	0	0
9	6	6	3726	95	65	65	10	10	10	0	0	0	20	20	20	1	43	2	1.45	0.653	0	0.000666667	0	0.00363	0.00666667	0	0.0363	0	0	0
9	6	7	3727	95	65	75	10	10	10	0	0	0	20	20	20	1	52	1	1.39	0.653	0	0.000666667	0	0.00363	0.00666667	0	0.0363	0	0	0
9	6	8	3728	95	65	85	10	10	10	0	0	0	20	20	20	1	65	2	1.1	0.653	0	0.000666667	0	0.00363	0.00666667	0	0.0363	0	0	0
9	6	9	3729	95	65	95	10	10	10	0	0	0	20	20	20	0	7	1	0.85	0.314	0	0.000666667	0.00098	0	0.00666667	0.01	0	0	0	0
9	7	2	3742	95	75	25	10	10	10	0	0	0	20	20	20	1	24	3	2.98	0.653	0	0.000666667	0	0.00363	0.00666667	0	0.0363	0	0	0
9	7	3	3743	95	75	35	10	10	10	0	0	0	20	20	20	1	29	5	0.36	0.653	0	0.000666667	0	0.00363	0.00666667	0	0.0363	0	0	0
9	7	4	3744	95	75	45	10	10	10	0	0	0	20	20	20	1	28	4	2.26	0.653	0	0.000666667	0	0.00363	0.00666667	0	0.0363	0	0	0
9	7	5	3745	95	75	55	10	10	10	0	0	0	20	20	20	1	38	3	1.92	0.653	0	0.000666667	0	0.00363	0.00666667	0	0.0363	0	0	0
9	7	6	3746	95	75	65	10	10	10	0	0	0	20	20	20	1	40	5	1.8	0.653	0	0.000666667	0	0.00363	0.00666667	0	0.0363	0	0	0
9	7	7	3747	95	75	75	10	10	10	0	0	0	20	20	20	1	60	5	2.13	0.653	0	0.000666667	0	0.00363	0.00666667	0	0.0363	0	0	0
9	7	8	3748	95	75	85	10	10	10	0	0	0	20	20	20	1	59	3	0.39	0.653	0	0.000666667	0	0.00363	0.00666667	0	0.0363	0	0	0
9	7	9	3749	95	75	95	10	10	10	0	0	0	20	20	20	0	6	5	2.35	0.314	0	0.000666667	0.00098	0	0.00666667	0.01	0	0	0	0
9	8	2	3762	95	85	25	10	10	10	0	0	0	20	20	20	1	28	2	2.89	0.653	0	0.000666667	0	0.00363	0.00666667	0	0.0363	0	0	0
9	8	3	3763	95	85	35	10	10	10	0	0	0	20	20	20	1	29	5	1.51	0.653	0	0.000666667	0	0.00363	0.00666667	0	0.0363	0	0	0
9	8	4	3764	95	85	45	10	10	10	0	0	0	20	20	20	1	26	1	2.76	0.653	0	0.000666667	0	0.00363	0.00666667	0	0.0363	0	0	0
9	8	5	3765	95	85	55	10	10	10	0	0	0	20	20	20	1	35	2	0.68	0.653	0	0.000666667	0	0.00363	0.00666667	0	0.0363	0	0	0
9	8	6	3766	95	85	65	10	10	10	0	0	0	20	20	20	1	40	1	1.51	0.653	0	0.000666667	0	0.00363	0.00666667	0	0.0363	0	0	0
9	8	7	3767	95	85	75	10	10	10	0	0	0	20	20	20	1	54	4	0.67	0.653	0	0.000666667	0	0.00363	0.00666667	0	0.0363	0	0	0
9	8	8	3768	95	85	85	10	10	10	0	0	0	20	20	20	1	51	3	0.23	0.653	0	0.000666667	0	0.00363	0.00666667	0	0.0363	0	0	0
9	8	9	3769	95	85	95	10	10	10	0	0	0	20	20	20	0	6	2	1.62	0.314	0	0.000666667	0.00098	0	0.00666667	0.01	0	0	0	0
9	9	2	3782	95	95	25	10	10	10	0	0	0	20	20	20	1	27	2	1.29	0.653	0	0.000666667	0	0.00363	0.00666667	0	0.0363	0	0	0
9	9	3	3783	95	95	35	10	10	10	0	0	0	20	20	20	1	20	1	2.04	0.653	10	0.000666667	0	0.00363	0.00666667	0	0.0363	0	0	0
9	9	4	3784	95	95	45	10	10	10	0	0	0	20	20	20	1	20	4	2.41	0.653	0	0.000666667	0	0.00363	0.00666667	0	0.0363	0	0	0
9	9	5	3785	95	95	55	10	10	10	0	0	0	20	20	20	1	39	2	0.59	0.653	0	0.000666667	0	0.00363	0.00666667	0	0.0363	0	0	0
9	9	6	3786	95	95	65	10	10	10	0	0	0	20	20	20	1	45	1	1.59	0.653	0	0.000666667	0	0.00363	0.00666667	0	0.0363	0	0	0
9	9	7	3787	95	95	75	10	10	10	0	0	0	20	20	20	1	58	2	0.07	0.653	0	0.000666667	0	0.00363	0.00666667	0	0.0363	0	0	0
9	9	8	3788	95	95	85	10	10	10	0	0	0	20	20	20	1	56	3	2.26	0.653	0	0.000666667	0	0.00363	0.00666667	0	0.0363	0	0	0
9	9	9	3789	95	95	95	10	10	10	0	0	0	20	20	20	0	13	3	1.93	0.314	0	0.000666667	0.00098	0	0.00666667	0.01	0	0	0	0
9	10	2	3802	95	105	25	10	10	10	0	0	0	20	20	20	0	18	1	2.76	0.314	20	0.000666667	0.00098	0	0.00666667	0.01	0	0	0	0
9	10	3	3803	95	105	35	10	10	10	0	0	0	20	20	20	0	7	3	2.98	0.314	0	0.000666667	0.00098	0	0.00666667	0.01	0	0	0	0
9	10	4	3804	95	105	45	10	10	10	0	0	0	20	20	20	0	7	5	2.77	0.314	0	0.000666667	0.00098	0	0.00666667	0.01	0	0	0	0
9	10	5	3805	95	105	55	10	10	10	0	0	0	20	20	20	0	13	2	2.27	0.314	0	0.000666667	0.00098	0	0.00666667	0.01	0	0	0	0
9	10	6	3806	95	105	65	10	10	10	0	0	0	20	20	20	0	13	4	0.75	0.314	0	0.000666667	0.00098	0	0.00666667	0.01	0	0	0	0
9	10	7	3807	95	105	75	10	10	10	0	0	0	20	20	20	0	9	4	2.21	0.314	0	0.000666667	0.00098	0	0.00666667	0.01	0	0	0	0
9	10	8	3808	95	105	85	10	10	10	0	0	0	20	20	20	0	5	5	1.41	0.314	0	0.000666667	0.00098	0	0.00666667	0.01	0	0	0	0
9	10	9	3809	95	105	95	10	10	10	0	0	0	20	20	20	0	16	4	1.33	0.314	0	0.000666667	0.00098	0	0.00666667	0.01	0	0	0	0
9	11	2	3822	95	115	25	10	10	10	0	0	0	20	20	20	0	11	1	2.76	0.314	20	0.000666667	0.00098	0	0.00666667	0.01	0	0	0	0
9	11	3	3823	95	115	35	10	10	10	0	0	0	20	20	20	0	18	4	1.83	0.314	0	0.000666667	0.00098	0	0.00666667	0.01	0	0	0	0
9	11	4	3824	95	115	45	10	10	10	0	0	0	20	20	20	0	18	5	2.77	0.314	0	0.000666667	0.00098	0	0.00666667	0.01	0	0	0	0
9	11	5	3825	95	115	55	10	10	10	0	0	0	20	20	20	0	18	2	0.08	0.314	0	0.000666667	0.00098	0	0.00666667	0.01	0	0	0	0
9	11	6	3826	95	115	65	10	10	10	0	0	0	20	20	20	0	16	5	1.42	0.314	0	0.000666667	0.00098	0	0.00666667	0.01	0	0	0	0
9	11	7	3827	95	115	75	10	10	10	0	0	0	20	20	20	1	20	5	0.35	0.653	0	0.000666667	0	0.00363	0.00666667	0	0.0363	0	0	0
9	11	8	3828	95	115	85	10	10	10	0	0	0	20	20	20	0	17	3	0.59	0.314	0	0.000666667	0.00098	0	0.00666667	0.01	0	0	0	0
9	11	9	3829	95	115	95	10	10	10	0	0	0	20	20	20	0	15	5	1.46	0.314	0	0.000666667	0.00098	0	0.00666667	0.01	0	0	0	0
9	12	2	3842	95	125	25	10	10	10	0	0	0	20	20	20	0	5	1	2.76	0.314	20	0.000666667	0.00098	0	0.00666667	0.01	0	0	0	0
9	12	3	3843	95	125	35	10	10	10	0	0	0	20	20	20	0	18	1	2.76	0.314	20	0.000666667	0.00098	0	0.00666667	0.01	0	0	0	0
9	12	4	3844	95	125	45	10	10	10	0	0	0	20	20	20	0	15	5	2.77	0.314	0	0.000666667	0.00098	0	0.00666667	0.01	0	0	0	0
9	12	5	3845	95	125	55	10	10	10	0	0	0	20	20	20	0	15	3	2.71	0.314	0	0.000666667	0.00098	0	0.00666667	0.01	0	0	0	0
9	12	6	3846	95	125	65	10	10	10	0	0	0	20	20	20	0	6	3	0.9	0.314	0	0.000666667	0.00098	0	0.00666667	0.01	0	0	0	0
9	12	7	3847	95	125	75	10	10	10	0	0	0	20	20	20	0	15	4	2.85	0.314	0	0.000666667	0.00098	0	0.00666667	0.01	0	0	0	0
9	12	8	3848	95	125	85	10	10	10	0	0	0	20	20	20	0	5	2	2.13	0.314	0	0.000666667	0.00098	0	0.00666667	0.01	0	0	0	0
9	12	9	3849	95	125	95	10	10	10	0	0	0	20	20	20	0	10	3	2.57	0.314	0	0.000666667	0.00098	0	0.00666667	0.01	0	0	0	0
9	13	3	3863	95	135	35	10	10	10	0	0	0	20	20	20	0	6	1	2.76	0.314	20	0.000666667	0.00098	0	0.00666667	0.01	0	0	0	0
9	13	4	3864	95	135	45	10	10	10	0	0	0	20	20	20	0	8	5	2.77	0.314	0	0.000666667	0.00098	0	0.00666667	0.01	0	0	0	0
9	13	5	3865	95	135	55	10	10	10	0	0	0	20	20	20	1	20	5	2.76	0.653	0	0.000666667	0	0.00363	0.00666667	0	0.0363	0	0	0
9	13	6	3866	95	135	65	10	10	10	0	0	0	20	20	20	0	8	1	2.9	0.314	20	0.000666667	0.00098	0	0.00666667	0.01	0	0	0	0
9	13	7	3867	95	135	75	10	10	10	0	0	0	20	20	20	0	11	1	0.14	0.314	0	0.000666667	0.00098	0	0.00666667	0.01	0	0	0	0
9	13	8	3868	95	135	85	10	10	10	0	0	0	20	20	20	0	9	4	1.65	0.314	0	0.000666667	0.00098	0	0.00666667	0.01	0	0	0	0
9	13	9	3869	95	135	95	10	10	10	0	0	0	20	20	20	0	7	5	2.23	0.314	0	0.000666667	0.00098	0	0.00666667	0.01	0	0	0	0
9	14	3	3883	95	145	35	10	10	10	0	0	0	20	20	20	1	20	2	1.28	0.653	0	0.000666667	0	0.00363	0.00666667	0	0.0363	0	0	0
9	14	4	3884	95	145	45	10	10	10	0	0	0	20	20	20	0	17	5	2.77	0.314	0	0.000666667	0.00098	0	0.00666667	0.01	0	0	0	0
9	14	5	3885	95	145	55	10	10	10	0	0	0	20	20	20	0	11	2	1.81	0.314	0	0.000666667	0.00098	0	0.00666667	0.01	0	0	0	0
9	14	6	3886	95	145	65	10	10	10	0	0	0	20	20	20	0	12	2	0.38	0.314	0	0.000666667	0.00098	0	0.00666667	0.01	0	0	0	0
9	14	7	3887	95	145	75	10	10	10	0	0	0	20	20	20	0	16	1	2.39	0.314	10	0.000666667	0.00098	0	0.00666667	0.01	0	0	0	0
9	14	8	3888	95	145	85	10	10	10	0	0	0	20	20	20	1	20	5	0.2	0.653	0	0.000666667	0	0.00363	0.00666667	0	0.0363	0	0	0
9	14	9	3889	95	145	95	10	10	10	0	0	0	20	20	20	0	12	3	2.14	0.314	0	0.000666667	0.00098	0	0.00666667	0.01	0	0	0	0
9	15	4	3904	95	155	45	10	10	10	0	0	0	20	20	20	0	11	5	2.77	0.314	0	0.000666667	0.00098	0	0.00666667	0.01	0	0	0	0
9	15	5	3905	95	155	55	10	10	10	0	0	0	20	20	20	0	19	1	1.62	0.314	0	0.000666667	0.00098	0	0.00666667	0.01	0	0	0	0
9	15	6	3906	95	155	65	10	10	10	0	0	0	20	20	20	1	20	2	2.43	0.653	0	0.000666667	0	0.00363	0.00666667	0	0.0363	0	0	0
9	15	7	3907	95	155	75	10	10	10	0	0	0	20	20	20	0	7	2	0.79	0.314	0	0.000666667	0.00098	0	0.00666667	0.01	0	0	0	0
10	2	7	4047	105	25	75	10	10	10	0	0	0	20	20	20	0	6	3	1.01	0.314	0	0.000666667	0.00098	0	0.00666667	0.01	0	0	0	0
10	3	5	4065	105	35	55	10	10	10	0	0	0	20	20	20	1	31	3	1.3	0.653	0	0.000666667	0	0.00363	0.00666667	0	0.0363	0	0	0
10	3	6	4066	105	35	65	10	10	10	0	0	0	20	20	20	1	49	3	1.35	0.653	0	0.000666667	0	0.00363	0.00666667	0	0.0363	0	0	0
10	3	7	4067	105	35	75	10	10	10	0	0	0	20	20	20	1	54	1	0.78	0.653	0	0.000666667	0	0.00363	0.00666667	0	0.0363	0	0	0
10	3	8	4068	105	35	85	10	10	10	0	0	0	20	20	20	1	55	5	2.7	0.653	0	0.000666667	0	0.00363	0.00666667	0	0.0363	0	0	0
10	4	4	4084	105	45	45	10	10	10	0	0	0	20	20	20	1	30	2	0.36	0.653	0	0.000666667	0	0.00363	0.00666667	0	0.0363	0	0	0
10	4	5	4085	105	45	55	10	10	10	0	0	0	20	20	20	1	37	3	2.17	0.653	0	0.000666667	0	0.00363	0.00666667	0	0.0363	0	0	0
10	4	6	4086	105	45	65	10	10	10	0	0	0	20	20	20	1	47	2	0.36	0.653	0	0.000666667	0	0.00363	0.00666667	0	0.0363	0	0	0
10	4	7	4087	105	45	75	10	10	10	0	0	0	20	20	20	1	54	5	2.61	0.653	0	0.000666667	0	0.00363	0.00666667	0	0.0363	0	0	0
10	4	8	4088	105	45	85	10	10	10	0	0	0	20	20	20	1	59	3	2.41	0.653	0	0.000666667	0	0.00363	0.00666667	0	0.0363	0	0	0
10	4	9	4089	105	45	95	10	10	10	0	0	0	20	20	20	0	8	1	2.58	0.314	10	0.000666667	0.00098	0	0.00666667	0.01	0	0	0	0
10	5	3	4103	105	55	35	10	10	10	0	0	0	20	20	20	1	28	3	1.31	0.653	0	0.000666667	0	0.00363	0.00666667	0	0.0363	0	0	0
10	5	4	4104	105	55	45	10	10	10	0	0	0	20	20	20	1	20	4	1.48	0.653	0	0.000666667	0	0.00363	0.00666667	0	0.0363	0	0	0
10	5	5	4105	105	55	55	10	10	10	0	0	0	20	20	20	1	40	4	1.73	0.653	0	0.000666667	0	0.00363	0.00666667	0	0.0363	0	0	0
10	5	6	4106	105	55	65	10	10	10	0	0	0	20	20	20	1	48	5	0.34	0.653	0	0.000666667	0	0.00363	0.00666667	0	0.0363	0	0	0
10	5	7	4107	105	55	75	10	10	10	0	0	0	20	20	20	1	55	4	2.93	0.653	0	0.000666667	0	0.00363	0.00666667	0	0.0363	0	0	0
10	5	8	4108	105	55	85	10	10	10	0	0	0	20	20	20	1	54	1	1.67	0.653	0	0.000666667	0	0.00363	0.00666667	0	0.0363	0	0	0
10	5	9	4109	105	55	95	10	10	10	0	0	0	20	20	20	0	18	4	1.19	0.314	0	0.000666667	0.00098	0	0.00666667	0.01	0	0	0	0
10	6	3	4123	105	65	35	10	10	10	0	0	0	20	20	20	1	20	2	2.71	0.653	0	0.000666667	0	0.00363	0.00666667	0	0.0363	0	0	0
10	6	4	4124	105	65	45	10	10	10	0	0	0	20	20	20	1	23	3	0.78	0.653	0	0.000666667	0	0.00363	0.00666667	0	0.0363	0	0	0
10	6	5	4125	105	65	55	10	10	10	0	0	0	20	20	20	1	35	3	0.76	0.653	0	0.000666667	0	0.00363	0.00666667	0	0.0363	0	0	0
10	6	6	4126	105	65	65	10	10	10	0	0	0	20	20	20	1	40	5	1.81	0.653	0	0.000666667	0	0.00363	0.00666667	0	0.0363	0	0	0
10	6	7	4127	105	65	75	10	10	10	0	0	0	20	20	20	1	50	5	1.79	0.653	0	0.000666667	0	0.00363	0.00666667	0	0.0363	0	0	0
10	6	8	4128	105	65	85	10	10	10	0	0	0	20	20	20	1	51	3	1.1	0.653	0	0.000666667	0	0.00363	0.00666667	0	0.0363	0	0	0
10	6	9	4129	105	65	95	10	10	10	0	0	0	20	20	20	0	8	5	0.27	0.314	0	0.000666667	0.00098	0	0.00666667	0.01	0	0	0	0
10	7	2	4142	105	75	25	10	10	10	0	0	0	20	20	20	1	21	3	1.95	0.653	0	0.000666667	0	0.00363	0.00666667	0	0.0363	0	0	0
10	7	3	4143	105	75	35	10	10	10	0	0	0	20	20	20	1	22	3	1.73	0.653	0	0.000666667	0	0.00363	0.00666667	0	0.0363	0	0	0
10	7	4	4144	105	75	45	10	10	10	0	0	0	20	20	20	1	24	4	2.38	0.653	0	0.000666667	0	0.00363	0.00666667	0	0.0363	0	0	0
10	7	5	4145	105	75	55	10	10	10	0	0	0	20	20	20	1	38	5	1.64	0.653	0	0.000666667	0	0.00363	0.00666667	0	0.0363	0	0	0
10	7	6	4146	105	75	65	10	10	10	0	0	0	20	20	20	1	46	4	0.42	0.653	0	0.000666667	0	0.00363	0.00666667	0	0.0363	0	0	0
10	7	7	4147	105	75	75	10	10	10	0	0	0	20	20	20	1	59	3	2.06	0.653	0	0.000666667	0	0.00363	0.00666667	0	0.0363	0	0	0
10	7	8	4148	105	75	85	10	10	10	0	0	0	20	20	20	1	64	2	1.56	0.653	0	0.000666667	0	0.00363	0.00666667	0	0.0363	0	0	0
10	7	9	4149	105	75	95	10	10	10	0	0	0	20	20	20	0	10	3	2.8	0.314	0	0.000666667	0.00098	0	0.00666667	0.01	0	0	0	0
10	8	2	4162	105	85	25	10	10	10	0	0	0	20	20	20	1	20	3	2.37	0.653	0	0.000666667	0	0.00363	0.00666667	0	0.0363	0	0	0
10	8	3	4163	105	85	35	10	10	10	0	0	0	20	20	20	1	21	2	0.7	0.653	0	0.000666667	0	0.00363	0.00666667	0	0.0363	0	0	0
10	8	4	4164	105	85	45	10	10	10	0	0	0	20	20	20	1	27	3	1.49	0.653	0	0.000666667	0	0.00363	0.00666667	0	0.0363	0	0	0
10	8	5	4165	105	85	55	10	10	10	0	0	0	20	20	20	1	38	2	1.33	0.653	0	0.000666667	0	0.00363	0.00666667	0	0.0363	0	0	0
10	8	6	4166	105	85	65	10	10	10	0	0	0	20	20	20	1	48	1	1.64	0.653	0	0.000666667	0	0.00363	0.00666667	0	0.0363	0	0	0
10	8	7	4167	105	85	75	10	10	10	0	0	0	20	20	20	1	58	3	0.34	0.653	0	0.000666667	0	0.00363	0.00666667	0	0.0363	0	0	0
10	8	8	4168	105	85	85	10	10	10	0	0	0	20	20	20	1	67	5	1.95	0.653	0	0.000666667	0	0.00363	0.00666667	0	0.0363	0	0	0
10	8	9	4169	105	85	95	10	10	10	0	0	0	20	20	20	0	19	3	0.89	0.314	0	0.000666667	0.00098	0	0.00666667	0.01	0	0	0	0
10	9	2	4182	105	95	25	10	10	10	0	0	0	20	20	20	1	29	1	2.76	0.653	0	0.000666667	0	0.00363	0.00666667	0	0.0363	0	0	0
10	9	3	4183	105	95	35	10	10	10	0	0	0	20	20	20	1	22	5	1.96	0.653	0	0.000666667	0	0.00363	0.00666667	0	0.0363	0	0	0
10	9	4	4184	105	95	45	10	10	10	0	0	0	20	20	20	1	22	4	0.11	0.653	0	0.000666667	0	0.00363	0.00666667	0	0.0363	0	0	0
10	9	5	4185	105	95	55	10	10	10	0	0	0	20	20	20	1	40	3	1.77	0.653	0	0.000666667	0	0.00363	0.00666667	0	0.0363	0	0	0
10	9	6	4186	105	95	65	10	10	10	0	0	0	20	20	20	1	46	1	2.95	0.653	0	0.000666667	0	0.00363	0.00666667	0	0.0363	0	0	0
10	9	7	4187	105	95	75	10	10	10	0	0	0	20	20	20	1	59	4	1.48	0.653	0	0.000666667	0	0.00363	0.00666667	0	0.0363	0	0	0
10	9	8	4188	105	95	85	10	10	10	0	0	0	20	20	20	1	70	1	0.29	0.653	0	0.000666667	0	0.00363	0.00666667	0	0.0363	0	0	0
10	9	9	4189	105	95	95	10	10	10	0	0	0	20	20	20	0	13	3	0.69	0.314	0	0.000666667	0.00098	0	0.00666667	0.01	0	0	0	0
10	10	2	4202	105	105	25	10	10	10	0	0	0	20	20	20	1	20	2	2.85	0.653	0	0.000666667	0	0.00363	0.00666667	0	0.0363	0	0	0
10	10	3	4203	105	105	35	10	10	10	0	0	0	20	20	20	0	17	3	2.98	0.314	0	0.000666667	0.00098	0	0.00666667	0.01	0	0	0	0
10	10	4	4204	105	105	45	10	10	10	0	0	0	20	20	20	0	13	5	2.77	0.314	0	0.000666667	0.00098	0	0.00666667	0.01	0	0	0	0
10	10	5	4205	105	105	55	10	10	10	0	0	0	20	20	20	0	18	1	1.55	0.314	0	0.000666667	0.00098	0	0.00666667	0.01	0	0	0	0
10	10	6	4206	105	105	65	10	10	10	0	0	0	20	20	20	0	7	1	0.92	0.314	0	0.000666667	0.00098	0	0.00666667	0.01	0	0	0	0
10	10	7	4207	105	105	75	10	10	10	0	0	0	20	20	20	0	14	4	1.39	0.314	0	0.000666667	0.00098	0	0.00666667	0.01	0	0	0	0
10	10	8	4208	105	105	85	10	10	10	0	0	0	20	20	20	0	17	4	0.05	0.314	0	0.000666667	0.00098	0	0.00666667	0.01	0	0	0	0
10	10	9	4209	105	105	95	10	10	10	0	0	0	20	20	20	0	17	4	0.94	0.314	0	0.000666667	0.00098	0	0.00666667	0.01	0	0	0	0
10	11	2	4222	105	115	25	10	10	10	0	0	0	20	20	20	0	6	1	2.76	0.314	20	0.000666667	0.00098	0	0.00666667	0.01	0	0	0	0
10	11	3	4223	105	115	35	10	10	10	0	0	0	20	20	20	0	15	4	1.83	0.314	0	0.000666667	0.00098	0	0.00666667	0.01	0	0	0	0
10	11	4	4224	105	115	45	10	10	10	0	0	0	20	20	20	0	15	5	2.77	0.314	0	0.000666667	0.00098	0	0.00666667	0.01	0	0	0	0
10	11	5	4225	105	115	55	10	10	10	0	0	0	20	20	20	0	19	3	1.39	0.314	0	0.000666667	0.00098	0	0.00666667	0.01	0	0	0	0
10	11	6	4226	105	115	65	10	10	10	0	0	0	20	20	20	0	7	5	1.16	0.314	0	0.000666667	0.00098	0	0.00666667	0.01	0	0	0	0
10	11	7	4227	105	115	75	10	10	10	0	0	0	20	20	20	0	7	5	0.92	0.314	0	0.000666667	0.00098	0	0.00666667	0.01	0	0	0	0
10	11	8	4228	105	115	85	10	10	10	0	0	0	20	20	20	0	13	2	2.54	0.314	0	0.000666667	0.00098	0	0.00666667	0.01	0	0	0	0
10	11	9	4229	105	115	95	10	10	10	0	0	0	20	20	20	0	5	1	0.94	0.314	0	0.000666667	0.00098	0	0.00666667	0.01	0	0	0	0
10	12	2	4242	105	125	25	10	10	10	0	0	0	20	20	20	0	18	1	2.76	0.314	20	0.000666667	0.00098	0	0.00666667	0.01	0	0	0	0
10	12	3	4243	105	125	35	10	10	10	0	0	0	20	20	20	0	10	1	2.76	0.314	20	0.000666667	0.00098	0	0.00666667	0.01	0	0	0	0
10	12	4	4244	105	125	45	10	10	10	0	0	0	20	20	20	0	17	5	2.77	0.314	0	0.000666667	0.00098	0	0.00666667	0.01	0	0	0	0
10	12	5	4245	105	125	55	10	10	10	0	0	0	20	20	20	0	17	3	2.29	0.314	0	0.000666667	0.00098	0	0.00666667	0.01	0	0	0	0
10	12	6	4246	105	125	65	10	10	10	0	0	0	20	20	20	0	14	4	0.44	0.314	0	0.000666667	0.00098	0	0.00666667	0.01	0	0	0	0
10	12	7	4247	105	125	75	10	10	10	0	0	0	20	20	20	1	20	2	2.62	0.653	0	0.000666667	0	0.00363	0.00666667	0	0.0363	0	0	0
10	12	8	4248	105	125	85	10	10	10	0	0	0	20	20	20	0	16	4	2.35	0.314	0	0.000666667	0.00098	0	0.00666667	0.01	0	0	0	0
10	12	9	4249	105	125	95	10	10	10	0	0	0	20	20	20	0	17	2	2.92	0.314	0	0.000666667	0.00098	0	0.00666667	0.01	0	0	0	0
10	13	3	4263	105	135	35	10	10	10	0	0	0	20	20	20	0	12	1	2.76	0.314	20	0.000666667	0.00098	0	0.00666667	0.01	0	0	0	0
10	13	4	4264	105	135	45	10	10	10	0	0	0	20	20	20	0	16	5	2.77	0.314	0	0.000666667	0.00098	0	0.00666667	0.01	0	0	0	0
10	13	5	4265	105	135	55	10	10	10	0	0	0	20	20	20	0	5	3	0.12	0.314	0	0.000666667	0.00098	0	0.00666667	0.01	0	0	0	0
10	13	6	4266	105	135	65	10	10	10	0	0	0	20	20	20	0	16	3	1.95	0.314	0	0.000666667	0.00098	0	0.00666667	0.01	0	0	0	0
10	13	7	4267	105	135	75	10	10	10	0	0	0	20	20	20	0	15	1	0.04	0.314	0	0.000666667	0.00098	0	0.00666667	0.01	0	0	0	0
10	13	8	4268	105	135	85	10	10	10	0	0	0	20	20	20	0	15	1	1.48	0.314	0	0.000666667	0.00098	0	0.00666667	0.01	0	0	0	0
10	13	9	4269	105	135	95	10	10	10	0	0	0	20	20	20	0	14	4	1.7	0.314	0	0.000666667	0.00098	0	0.00666667	0.01	0	0	0	0
10	14	3	4283	105	145	35	10	10	10	0	0	0	20	20	20	0	19	1	2.76	0.314	20	0.000666667	0.00098	0	0.00666667	0.01	0	0	0	0
10	14	4	4284	105	145	45	10	10	10	0	0	0	20	20	20	0	15	5	2.77	0.314	0	0.000666667	0.00098	0	0.00666667	0.01	0	0	0	0
10	14	5	4285	105	145	55	10	10	10	0	0	0	20	20	20	0	16	5	1.67	0.314	0	0.000666667	0.00098	0	0.00666667	0.01	0	0	0	0
10	14	6	4286	105	145	65	10	10	10	0	0	0	20	20	20	0	18	4	2.88	0.314	0	0.000666667	0.00098	0	0.00666667	0.01	0	0	0	0
10	14	7	4287	105	145	75	10	10	10	0	0	0	20	20	20	0	14	2	0.88	0.314	0	0.000666667	0.00098	0	0.00666667	0.01	0	0	0	0
10	14	8	4288	105	145	85	10	10	10	0	0	0	20	20	20	0	16	5	1.85	0.314	0	0.000666667	0.00098	0	0.00666667	0.01	0	0	0	0
10	14	9	4289	105	145	95	10	10	10	0	0	0	20	20	20	0	18	3	1.64	0.314	0	0.000666667	0.00098	0	0.00666667	0.01	0	0	0	0
10	15	4	4304	105	155	45	10	10	10	0	0	0	20	20	20	0	9	5	2.77	0.314	0	0.000666667	0.00098	0	0.00666667	0.01	0	0	0	0
10	15	5	4305	105	155	55	10	10	10	0	0	0	20	20	20	0	14	1	2.19	0.314	10	0.000666667	0.00098	0	0.00666667	0.01	0	0	0	0
10	15	6	4306	105	155	65	10	10	10	0	0	0	20	20	20	0	12	2	2.99	0.314	0	0.000666667	0.00098	0	0.00666667	0.01	0	0	0	0
10	15	7	4307	105	155	75	10	10	10	0	0	0	20	20	20	0	8	2	0.12	0.314	0	0.000666667	0.00098	0	0.00666667	0.01	0	0	0	0
11	3	6	4466	115	35	65	10	10	10	0	0	0	20	20	20	1	43	5	2.17	0.653	0	0.000666667	0	0.00363	0.00666667	0	0.0363	0	0	0
11	3	7	4467	115	35	75	10	10	10	0	0	0	20	20	20	1	54	1	1.7	0.653	0	0.000666667	0	0.00363	0.00666667	0	0.0363	0	0	0
11	3	8	4468	115	35	85	10	10	10	0	0	0	20	20	20	1	69	5	2.99	0.653	0	0.000666667	0	0.00363	0.00666667	0	0.0363	0	0	0
11	4	4	4484	115	45	45	10	10	10	0	0	0	20	20	20	1	29	2	2.91	0.653	0	0.000666667	0	0.00363	0.00666667	0	0.0363	0	0	0
11	4	5	4485	115	45	55	10	10	10	0	0	0	20	20	20	1	40	4	0.31	0.653	0	0.000666667	0	0.00363	0.00666667	0	0.0363	0	0	0
11	4	6	4486	115	45	65	10	10	10	0	0	0	20	20	20	1	46	2	1.66	0.653	0	0.000666667	0	0.00363	0.00666667	0	0.0363	0	0	0
11	4	7	4487	115	45	75	10	10	10	0	0	0	20	20	20	1	54	5	2.23	0.653	0	0.000666667	0	0.00363	0.00666667	0	0.0363	0	0	0
11	4	8	4488	115	45	85	10	10	10	0	0	0	20	20	20	1	69	5	2.53	0.653	0	0.000666667	0	0.00363	0.00666667	0	0.0363	0	0	0
11	4	9	4489	115	45	95	10	10	10	0	0	0	20	20	20	0	9	5	0.29	0.314	0	0.000666667	0.00098	0	0.00666667	0.01	0	0	0	0
11	5	4	4504	115	55	45	10	10	10	0	0	0	20	20	20	1	21	4	1.52	0.653	0	0.000666667	0	0.00363	0.00666667	0	0.0363	0	0	0
11	5	5	4505	115	55	55	10	10	10	0	0	0	20	20	20	1	32	5	0.5	0.653	0	0.000666667	0	0.00363	0.00666667	0	0.0363	0	0	0
11	5	6	4506	115	55	65	10	10	10	0	0	0	20	20	20	1	42	3	0.63	0.653	0	0.000666667	0	0.00363	0.00666667	0	0.0363	0	0	0
11	5	7	4507	115	55	75	10	10	10	0	0	0	20	20	20	1	58	5	0.38	0.653	0	0.000666667	0	0.00363	0.00666667	0	0.0363	0	0	0
11	5	8	4508	115	55	85	10	10	10	0	0	0	20	20	20	1	69	4	1.39	0.653	0	0.000666667	0	0.00363	0.00666667	0	0.0363	0	0	0
11	5	9	4509	115	55	95	10	10	10	0	0	0	20	20	20	0	17	3	0.5	0.314	0	0.000666667	0.00098	0	0.00666667	0.01	0	0	0	0
11	6	3	4523	115	65	35	10	10	10	0	0	0	20	20	20	1	24	3	1.28	0.653	0	0.000666667	0	0.00363	0.00666667	0	0.0363	0	0	0
11	6	4	4524	115	65	45	10	10	10	0	0	0	20	20	20	1	22	5	0.22	0.653	0	0.000666667	0	0.00363	0.00666667	0	0.0363	0	0	0
11	6	5	4525	115	65	55	10	10	10	0	0	0	20	20	20	1	30	4	1.66	0.653	0	0.000666667	0	0.00363	0.00666667	0	0.0363	0	0	0
11	6	6	4526	115	65	65	10	10	10	0	0	0	20	20	20	1	41	2	0.68	0.653	0	0.000666667	0	0.00363	0.00666667	0	0.0363	0	0	0
11	6	7	4527	115	65	75	10	10	10	0	0	0	20	20	20	1	56	5	2.88	0.653	0	0.000666667	0	0.00363	0.00666667	0	0.0363	0	0	0
11	6	8	4528	115	65	85	10	10	10	0	0	0	20	20	20	1	56	3	0.1	0.653	0	0.000666667	0	0.00363	0.00666667	0	0.0363	0	0	0
11	6	9	4529	115	65	95	10	10	10	0	0	0	20	20	20	0	15	3	0.76	0.314	0	0.000666667	0.00098	0	0.00666667	0.01	0	0	0	0
11	7	3	4543	115	75	35	10	10	10	0	0	0	20	20	20	1	29	3	1.61	0.653	0	0.000666667	0	0.00363	0.00666667	0	0.0363	0	0	0
11	7	4	4544	115	75	45	10	10	10	0	0	0	20	20	20	1	25	1	1.94	0.653	0	0.000666667	0	0.00363	0.00666667	0	0.0363	0	0	0
11	7	5	4545	115	75	55	10	10	10	0	0	0	20	20	20	1	38	5	1.4	0.653	0	0.000666667	0	0.00363	0.00666667	0	0.0363	0	0	0
11	7	6	4546	115	75	65	10	10	10	0	0	0	20	20	20	1	50	2	0.88	0.653	0	0.000666667	0	0.00363	0.00666667	0	0.0363	0	0	0
11	7	7	4547	115	75	75	10	10	10	0	0	0	20	20	20	1	57	1	0.63	0.653	0	0.000666667	0	0.00363	0.00666667	0	0.0363	0	0	0
11	7	8	4548	115	75	85	10	10	10	0	0	0	20	20	20	1	69	1	2.16	0.653	0	0.000666667	0	0.00363	0.00666667	0	0.0363	0	0	0
11	7	9	4549	115	75	95	10	10	10	0	0	0	20	20	20	0	15	2	1.91	0.314	0	0.000666667	0.00098	0	0.00666667	0.01	0	0	0	0
11	8	2	4562	115	85	25	10	10	10	0	0	0	20	20	20	1	20	5	0.9	0.653	0	0.000666667	0	0.00363	0.00666667	0	0.0363	0	0	0
11	8	3	4563	115	85	35	10	10	10	0	0	0	20	20	20	1	21	1	0.17	0.653	0	0.000666667	0	0.00363	0.00666667	0	0.0363	0	0	0
11	8	4	4564	115	85	45	10	10	10	0	0	0	20	20	20	1	28	3	0.94	0.653	0	0.000666667	0	0.00363	0.00666667	0	0.0363	0	0	0
11	8	5	4565	115	85	55	10	10	10	0	0	0	20	20	20	1	30	2	0.19	0.653	0	0.000666667	0	0.00363	0.00666667	0	0.0363	0	0	0
11	8	6	4566	115	85	65	10	10	10	0	0	0	20	20	20	1	48	4	2.28	0.653	0	0.000666667	0	0.00363	0.00666667	0	0.0363	0	0	0
11	8	7	4567	115	85	75	10	10	10	0	0	0	20	20	20	1	60	4	0.68	0.653	0	0.000666667	0	0.00363	0.00666667	0	0.0363	0	0	0
11	8	8	4568	115	85	85	10	10	10	0	0	0	20	20	20	1	66	1	2.56	0.653	0	0.000666667	0	0.00363	0.00666667	0	0.0363	0	0	0
11	8	9	4569	115	85	95	10	10	10	0	0	0	20	20	20	0	17	4	2.18	0.314	0	0.000666667	0.00098	0	0.00666667	0.01	0	0	0	0
11	9	2	4582	115	95	25	10	10	10	0	0	0	20	20	20	1	29	4	1.11	0.653	0	0.000666667	0	0.00363	0.00666667	0	0.0363	0	0	0
11	9	3	4583	115	95	35	10	10	10	0	0	0	20	20	20	1	30	5	1.17	0.653	0	0.000666667	0	0.00363	0.00666667	0	0.0363	0	0	0
11	9	4	4584	115	95	45	10	10	10	0	0	0	20	20	20	1	30	2	1.22	0.653	0	0.000666667	0	0.00363	0.00666667	0	0.0363	0	0	0
11	9	5	4585	115	95	55	10	10	10	0	0	0	20	20	20	1	40	4	1.39	0.653	0	0.000666667	0	0.00363	0.00666667	0	0.0363	0	0	0
11	9	6	4586	115	95	65	10	10	10	0	0	0	20	20	20	1	43	4	2.42	0.653	0	0.000666667	0	0.00363	0.00666667	0	0.0363	0	0	0
11	9	7	4587	115	95	75	10	10	10	0	0	0	20	20	20	1	50	1	2.33	0.653	0	0.000666667	0	0.00363	0.00666667	0	0.0363	0	0	0
11	9	8	4588	115	95	85	10	10	10	0	0	0	20	20	20	1	65	1	2.39	0.653	0	0.000666667	0	0.00363	0.00666667	0	0.0363	0	0	0
11	9	9	4589	115	95	95	10	10	10	0	0	0	20	20	20	0	18	4	1.88	0.314	0	0.000666667	0.00098	0	0.00666667	0.01	0	0	0	0
11	10	2	4602	115	105	25	10	10	10	0	0	0	20	20	20	1	20	1	1.33	0.653	0	0.000666667	0	0.00363	0.00666667	0	0.0363	0	0	0
11	10	3	4603	115	105	35	10	10	10	0	0	0	20	20	20	0	6	3	2.98	0.314	0	0.000666667	0.00098	0	0.00666667	0.01	0	0	0	0
11	10	4	4604	115	105	45	10	10	10	0	0	0	20	20	20	0	13	5	2.77	0.314	0	0.000666667	0.00098	0	0.00666667	0.01	0	0	0	0
11	10	5	4605	115	105	55	10	10	10	0	0	0	20	20	20	0	15	5	2.93	0.314	0	0.000666667	0.00098	0	0.00666667	0.01	0	0	0	0
11	10	6	4606	115	105	65	10	10	10	0	0	0	20	20	20	0	15	2	2.4	0.314	0	0.000666667	0.00098	0	0.00666667	0.01	0	0	0	0
11	10	7	4607	115	105	75	10	10	10	0	0	0	20	20	20	0	13	1	0.25	0.314	0	0.000666667	0.00098	0	0.00666667	0.01	0	0	0	0
11	10	8	4608	115	105	85	10	10	10	0	0	0	20	20	20	0	15	5	0.12	0.314	0	0.000666667	0.00098	0	0.00666667	0.01	0	0	0	0
11	10	9	4609	115	105	95	10	10	10	0	0	0	20	20	20	0	11	3	2.25	0.314	0	0.000666667	0.00098	0	0.00666667	0.01	0	0	0	0
11	11	2	4622	115	115	25	10	10	10	0	0	0	20	20	20	0	16	1	2.76	0.314	20	0.000666667	0.00098	0	0.00666667	0.01	0	0	0	0
11	11	3	4623	115	115	35	10	10	10	0	0	0	20	20	20	0	11	4	1.83	0.314	0	0.000666667	0.00098	0	0.00666667	0.01	0	0	0	0
11	11	4	4624	115	115	45	10	10	10	0	0	0	20	20	20	0	10	5	2.77	0.314	0	0.000666667	0.00098	0	0.00666667	0.01	0	0	0	0
11	11	5	4625	115	115	55	10	10	10	0	0	0	20	20	20	0	18	1	1.47	0.314	0	0.000666667	0.00098	0	0.00666667	0.01	0	0	0	0
11	11	6	4626	115	115	65	10	10	10	0	0	0	20	20	20	0	7	5	2.64	0.314	0	0.000666667	0.00098	0	0.00666667	0.01	0	0	0	0
11	11	7	4627	115	115	75	10	10	10	0	0	0	20	20	20	0	8	1	1.84	0.314	0	0.000666667	0.00098	0	0.00666667	0.01	0	0	0	0
11	11	8	4628	115	115	85	10	10	10	0	0	0	20	20	20	0	19	2	1.6	0.314	0	0.000666667	0.00098	0	0.00666667	0.01	0	0	0	0
11	11	9	4629	115	115	95	10	10	10	0	0	0	20	20	20	0	12	2	0.26	0.314	0	0.000666667	0.00098	0	0.00666667	0.01	0	0	0	0
11	12	3	4643	115	125	35	10	10	10	0	0	0	20	20	20	0	13	1	2.76	0.314	20	0.000666667	0.00098	0	0.00666667	0.01	0	0	0	0
11	12	4	4644	115	125	45	10	10	10	0	0	0	20	20	20	0	19	5	2.77	0.314	0	0.000666667	0.00098	0	0.00666667	0.01	0	0	0	0
11	12	5	4645	115	125	55	10	10	10	0	0	0	20	20	20	0	17	4	1.07	0.314	0	0.000666667	0.00098	0	0.00666667	0.01	0	0	0	0
11	12	6	4646	115	125	65	10	10	10	0	0	0	20	20	20	0	12	3	1.44	0.314	0	0.000666667	0.00098	0	0.00666667	0.01	0	0	0	0
11	12	7	4647	115	125	75	10	10	10	0	0	0	20	20	20	0	10	3	0.97	0.314	0	0.000666667	0.00098	0	0.00666667	0.01	0	0	0	0
11	12	8	4648	115	125	85	10	10	10	0	0	0	20	20	20	0	13	2	1.52	0.314	0	0.000666667	0.00098	0	0.00666667	0.01	0	0	0	0
11	12	9	4649	115	125	95	10	10	10	0	0	0	20	20	20	0	19	4	1.15	0.314	0	0.000666667	0.00098	0	0.00666667	0.01	0	0	0	0
11	13	3	4663	115	135	35	10	10	10	0	0	0	20	20	20	0	17	1	2.76	0.314	20	0.000666667	0.00098	0	0.00666667	0.01	0	0	0	0
11	13	4	4664	115	135	45	10	10	10	0	0	0	20	20	20	0	5	5	2.77	0.314	0	0.000666667	0.00098	0	0.00666667	0.01	0	0	0	0
11	13	5	4665	115	135	55	10	10	10	0	0	0	20	20	20	0	19	3	0.82	0.314	0	0.000666667	0.00098	0	0.00666667	0.01	0	0	0	0
11	13	6	4666	115	135	65	10	10	10	0	0	0	20	20	20	0	5	2	0.7	0.314	0	0.000666667	0.00098	0	0.00666667	0.01	0	0	0	0
11	13	7	4667	115	135	75	10	10	10	0	0	0	20	20	20	0	14	2	0.84	0.314	0	0.000666667	0.00098	0	0.00666667	0.01	0	0	0	0
11	13	8	4668	115	135	85	10	10	10	0	0	0	20	20	20	0	15	3	2.01	0.314	0	0.000666667	0.00098	0	0.00666667	0.01	0	0	0	0
11	13	9	4669	115	135	95	10	10	10	0	0	0	20	20	20	0	18	5	2.58	0.314	0	0.000666667	0.00098	0	0.00666667	0.01	0	0	0	0
11	14	4	4684	115	145	45	10	10	10	0	0	0	20	20	20	0	13	5	2.77	0.314	0	0.000666667	0.00098	0	0.00666667	0.01	0	0	0	0
11	14	5	4685	115	145	55	10	10	10	0	0	0	20	20	20	0	12	2	2.86	0.314	0	0.000666667	0.00098	0	0.00666667	0.01	0	0	0	0
11	14	6	4686	115	145	65	10	10	10	0	0	0	20	20	20	0	17	1	1.5	0.314	0	0.000666667	0.00098	0	0.00666667	0.01	0	0	0	0
11	14	7	4687	115	145	75	10	10	10	0	0	0	20	20	20	0	19	5	1.43	0.314	0	0.000666667	0.00098	0	0.00666667	0.01	0	0	0	0
11	14	8	4688	115	145	85	10	10	10	0	0	0	20	20	20	0	19	4	1.99	0.314	0	0.000666667	0.00098	0	0.00666667	0.01	0	0	0	0
11	14	9	4689	115	145	95	10	10	10	0	0	0	20	20	20	0	6	3	0.03	0.314	0	0.000666667	0.00098	0	0.00666667	0.01	0	0	0	0
11	15	4	4704	115	155	45	10	10	10	0	0	0	20	20	20	0	17	5	2.77	0.314	0	0.000666667	0.00098	0	0.00666667	0.01	0	0	0	0
11	15	5	4705	115	155	55	10	10	10	0	0	0	20	20	20	0	10	5	2.44	0.314	0	0.000666667	0.00098	0	0.00666667	0.01	0	0	0	0
11	15	6	4706	115	155	65	10	10	10	0	0	0	20	20	20	0	8	3	2.84	0.314	0	0.000666667	0.00098	0	0.00666667	0.01	0	0	0	0
11	15	7	4707	115	155	75	10	10	10	0	0	0	20	20	20	0	17	5	2.62	0.314	0	0.000666667	0.00098	0	0.00666667	0.01	0	0	0	0
12	3	6	4866	125	35	65	10	10	10	0	0	0	20	20	20	1	43	4	0.31	0.653	0	0.000666667	0	0.00363	0.00666667	0	0.0363	0	0	0
12	3	7	4867	125	35	75	10	10	10	0	0	0	20	20	20	1	50	1	2.62	0.653	0	0.000666667	0	0.00363	0.00666667	0	0.0363	0	0	0
12	3	8	4868	125	35	85	10	10	10	0	0	0	20	20	20	1	63	2	1.06	0.653	0	0.000666667	0	0.00363	0.00666667	0	0.0363	0	0	0
12	4	5	4885	125	45	55	10	10	10	0	0	0	20	20	20	1	39	1	0.21	0.653	0	0.000666667	0	0.00363	0.00666667	0	0.0363	0	0	0
12	4	6	4886	125	45	65	10	10	10	0	0	0	20	20	20	1	44	1	1.89	0.653	0	0.000666667	0	0.00363	0.00666667	0	0.0363	0	0	0
12	4	7	4887	125	45	75	10	10	10	0	0	0	20	20	20	1	50	5	0.75	0.653	0	0.000666667	0	0.00363	0.00666667	0	0.0363	0	0	0
12	4	8	4888	125	45	85	10	10	10	0	0	0	20	20	20	1	67	4	0.15	0.653	0	0.000666667	0	0.00363	0.00666667	0	0.0363	0	0	0
12	4	9	4889	125	45	95	10	10	10	0	0	0	20	20	20	0	19	2	1.94	0.314	0	0.000666667	0.00098	0	0.00666667	0.01	0	0	0	0
12	5	4	4904	125	55	45	10	10	10	0	0	0	20	20	20	1	29	2	2.35	0.653	0	0.000666667	0	0.00363	0.00666667	0	0.0363	0	0	0
12	5	5	4905	125	55	55	10	10	10	0	0	0	20	20	20	1	35	3	0.67	0.653	0	0.000666667	0	0.00363	0.00666667	0	0.0363	0	0	0
12	5	6	4906	125	55	65	10	10	10	0	0	0	20	20	20	1	50	1	2.1	0.653	0	0.000666667	0	0.00363	0.00666667	0	0.0363	0	0	0
12	5	7	4907	125	55	75	10	10	10	0	0	0	20	20	20	1	51	1	1.11	0.653	0	0.000666667	0	0.00363	0.00666667	0	0.0363	0	0	0
12	5	8	4908	125	55	85	10	10	10	0	0	0	20	20	20	1	61	2	2.3	0.653	0	0.000666667	0	0.00363	0.00666667	0	0.0363	0	0	0
12	5	9	4909	125	55	95	10	10	10	0	0	0	20	20	20	0	9	4	0.1	0.314	0	0.000666667	0.00098	0	0.00666667	0.01	0	0	0	0
12	6	3	4923	125	65	35	10	10	10	0	0	0	20	20	20	1	27	5	1.17	0.653	0	0.000666667	0	0.00363	0.00666667	0	0.0363	0	0	0
12	6	4	4924	125	65	45	10	10	10	0	0	0	20	20	20	1	26	1	0.49	0.653	0	0.000666667	0	0.00363	0.00666667	0	0.0363	0	0	0
12	6	5	4925	125	65	55	10	10	10	0	0	0	20	20	20	1	40	1	1.78	0.653	0	0.000666667	0	0.00363	0.00666667	0	0.0363	0	0	0
12	6	6	4926	125	65	65	10	10	10	0	0	0	20	20	20	1	42	2	2.09	0.653	0	0.000666667	0	0.00363	0.00666667	0	0.0363	0	0	0
12	6	7	4927	125	65	75	10	10	10	0	0	0	20	20	20	1	50	3	0.28	0.653	0	0.000666667	0	0.00363	0.00666667	0	0.0363	0	0	0
12	6	8	4928	125	65	85	10	10	10	0	0	0	20	20	20	1	57	1	1.72	0.653	0	0.000666667	0	0.00363	0.00666667	0	0.0363	0	0	0
12	6	9	4929	125	65	95	10	10	10	0	0	0	20	20	20	0	7	4	2.09	0.314	0	0.000666667	0.00098	0	0.00666667	0.01	0	0	0	0
12	7	3	4943	125	75	35	10	10	10	0	0	0	20	20	20	1	25	3	2.37	0.653	0	0.000666667	0	0.00363	0.00666667	0	0.0363	0	0	0
12	7	4	4944	125	75	45	10	10	10	0	0	0	20	20	20	1	22	5	2.9	0.653	0	0.000666667	0	0.00363	0.00666667	0	0.0363	0	0	0
12	7	5	4945	125	75	55	10	10	10	0	0	0	20	20	20	1	32	4	0.29	0.653	0	0.000666667	0	0.00363	0.00666667	0	0.0363	0	0	0
12	7	6	4946	125	75	65	10	10	10	0	0	0	20	20	20	1	41	1	2.31	0.653	0	0.000666667	0	0.00363	0.00666667	0	0.0363	0	0	0
12	7	7	4947	125	75	75	10	10	10	0	0	0	20	20	20	1	51	4	1.55	0.653	0	0.000666667	0	0.00363	0.00666667	0	0.0363	0	0	0
12	7	8	4948	125	75	85	10	10	10	0	0	0	20	20	20	1	53	3	1.61	0.653	0	0.000666667	0	0.00363	0.00666667	0	0.0363	0	0	0
12	7	9	4949	125	75	95	10	10	10	0	0	0	20	20	20	0	15	4	0.25	0.314	0	0.000666667	0.00098	0	0.00666667	0.01	0	0	0	0
12	8	3	4963	125	85	35	10	10	10	0	0	0	20	20	20	1	28	4	1.79	0.653	0	0.000666667	0	0.00363	0.00666667	0	0.0363	0	0	0
12	8	4	4964	125	85	45	10	10	10	0	0	0	20	20	20	1	21	5	1.83	0.653	0	0.000666667	0	0.00363	0.00666667	0	0.0363	0	0	0
12	8	5	4965	125	85	55	10	10	10	0	0	0	20	20	20	1	36	4	2.7	0.653	0	0.000666667	0	0.00363	0.00666667	0	0.0363	0	0	0
12	8	6	4966	125	85	65	10	10	10	0	0	0	20	20	20	1	47	1	0.07	0.653	0	0.000666667	0	0.00363	0.00666667	0	0.0363	0	0	0
12	8	7	4967	125	85	75	10	10	10	0	0	0	20	20	20	1	54	5	0.29	0.653	0	0.000666667	0	0.00363	0.00666667	0	0.0363	0	0	0
12	8	8	4968	125	85	85	10	10	10	0	0	0	20	20	20	1	57	2	1.91	0.653	0	0.000666667	0	0.00363	0.00666667	0	0.0363	0	0	0
12	8	9	4969	125	85	95	10	10	10	0	0	0	20	20	20	0	18	2	2.05	0.314	0	0.000666667	0.00098	0	0.00666667	0.01	0	0	0	0
12	9	2	4982	125	95	25	10	10	10	0	0	0	20	20	20	1	24	5	2.08	0.653	0	0.000666667	0	0.00363	0.00666667	0	0.0363	0	0	0
12	9	3	4983	125	95	35	10	10	10	0	0	0	20	20	20	1	22	4	2.6	0.653	0	0.000666667	0	0.00363	0.00666667	0	0.0363	0	0	0
12	9	4	4984	125	95	45	10	10	10	0	0	0	20	20	20	1	28	3	2.85	0.653	0	0.000666667	0	0.00363	0.00666667	0	0.0363	0	0	0
12	9	5	4985	125	95	55	10	10	10	0	0	0	20	20	20	1	37	2	2.1	0.653	0	0.000666667	0	0.00363	0.00666667	0	0.0363	0	0	0
12	9	6	4986	125	95	65	10	10	10	0	0	0	20	20	20	1	48	5	1.62	0.653	0	0.000666667	0	0.00363	0.00666667	0	0.0363	0	0	0
12	9	7	4987	125	95	75	10	10	10	0	0	0	20	20	20	1	53	2	1.62	0.653	0	0.000666667	0	0.00363	0.00666667	0	0.0363	0	0	0
12	9	8	4988	125	95	85	10	10	10	0	0	0	20	20	20	1	52	2	0.98	0.653	0	0.000666667	0	0.00363	0.00666667	0	0.0363	0	0	0
12	9	9	4989	125	95	95	10	10	10	0	0	0	20	20	20	0	14	2	2.02	0.314	0	0.000666667	0.00098	0	0.00666667	0.01	0	0	0	0
12	10	2	5002	125	105	25	10	10	10	0	0	0	20	20	20	0	7	1	2.76	0.314	20	0.000666667	0.00098	0	0.00666667	0.01	0	0	0	0
12	10	3	5003	125	105	35	10	10	10	0	0	0	20	20	20	0	8	3	2.98	0.314	0	0.000666667	0.00098	0	0.00666667	0.01	0	0	0	0
12	10	4	5004	125	105	45	10	10	10	0	0	0	20	20	20	0	14	5	2.77	0.314	0	0.000666667	0.00098	0	0.00666667	0.01	0	0	0	0
12	10	5	5005	125	105	55	10	10	10	0	0	0	20	20	20	0	11	1	0.41	0.314	0	0.000666667	0.00098	0	0.00666667	0.01	0	0	0	0
12	10	6	5006	125	105	65	10	10	10	0	0	0	20	20	20	0	11	2	0.63	0.314	0	0.000666667	0.00098	0	0.00666667	0.01	0	0	0	0
12	10	7	5007	125	105	75	10	10	10	0	0	0	20	20	20	1	20	3	1.5	0.653	0	0.000666667	0	0.00363	0.00666667	0	0.0363	0	0	0
12	10	8	5008	125	105	85	10	10	10	0	0	0	20	20	20	0	11	2	0.45	0.314	0	0.000666667	0.00098	0	0.00666667	0.01	0	0	0	0
12	10	9	5009	125	105	95	10	10	10	0	0	0	20	20	20	1	20	4	1.08	0.653	0	0.000666667	0	0.00363	0.00666667	0	0.0363	0	0	0
12	11	3	5023	125	115	35	10	10	10	0	0	0	20	20	20	0	8	4	1.83	0.314	0	0.000666667	0.00098	0	0.00666667	0.01	0	0	0	0
12	11	4	5024	125	115	45	10	10	10	0	0	0	20	20	20	0	10	5	2.77	0.314	0	0.000666667	0.00098	0	0.00666667	0.01	0	0	0	0
12	11	5	5025	125	115	55	10	10	10	0	0	0	20	20	20	0	7	5	0.79	0.314	0	0.000666667	0.00098	0	0.00666667	0.01	0	0	0	0
12	11	6	5026	125	115	65	10	10	10	0	0	0	20	20	20	0	8	2	0.48	0.314	0	0.000666667	0.00098	0	0.00666667	0.01	0	0	0	0
12	11	7	5027	125	115	75	10	10	10	0	0	0	20	20	20	0	16	5	2.7	0.314	0	0.000666667	0.00098	0	0.00666667	0.01	0	0	0	0
12	11	8	5028	125	115	85	10	10	10	0	0	0	20	20	20	0	11	1	2.25	0.314	10	0.000666667	0.00098	0	0.00666667	0.01	0	0	0	0
12	11	9	5029	125	115	95	10	10	10	0	0	0	20	20	20	0	12	2	1.2	0.314	0	0.000666667	0.00098	0	0.00666667	0.01	0	0	0	0
12	12	3	5043	125	125	35	10	10	10	0	0	0	20	20	20	0	8	1	2.76	0.314	20	0.000666667	0.00098	0	0.00666667	0.01	0	0	0	0
12	12	4	5044	125	125	45	10	10	10	0	0	0	20	20	20	0	11	5	2.77	0.314	0	0.000666667	0.00098	0	0.00666667	0.01	0	0	0	0
12	12	5	5045	125	125	55	10	10	10	0	0	0	20	20	20	0	15	1	0.94	0.314	0	0.000666667	0.00098	0	0.00666667	0.01	0	0	0	0
12	12	6	5046	125	125	65	10	10	10	0	0	0	20	20	20	0	11	4	0.4	0.314	0	0.000666667	0.00098	0	0.00666667	0.01	0	0	0	0
12	12	7	5047	125	125	75	10	10	10	0	0	0	20	20	20	0	12	2	2.18	0.314	0	0.000666667	0.00098	0	0.00666667	0.01	0	0	0	0
12	12	8	5048	125	125	85	10	10	10	0	0	0	20	20	20	0	7	4	2.49	0.314	0	0.000666667	0.00098	0	0.00666667	0.01	0	0	0	0
12	12	9	5049	125	125	95	10	10	10	0	0	0	20	20	20	0	11	4	0.7	0.314	0	0.000666667	0.00098	0	0.00666667	0.01	0	0	0	0
12	13	3	5063	125	135	35	10	10	10	0	0	0	20	20	20	0	17	1	2.76	0.314	20	0.000666667	0.00098	0	0.00666667	0.01	0	0	0	0
12	13	4	5064	125	135	45	10	10	10	0	0	0	20	20	20	0	10	5	2.77	0.314	0	0.000666667	0.00098	0	0.00666667	0.01	0	0	0	0
12	13	5	5065	125	135	55	10	10	10	0	0	0	20	20	20	0	12	1	0.99	0.314	0	0.000666667	0.00098	0	0.00666667	0.01	0	0	0	0
12	13	6	5066	125	135	65	10	10	10	0	0	0	20	20	20	0	13	2	1.32	0.314	0	0.000666667	0.00098	0	0.00666667	0.01	0	0	0	0
12	13	7	5067	125	135	75	10	10	10	0	0	0	20	20	20	0	16	3	0.25	0.314	0	0.000666667	0.00098	0	0.00666667	0.01	0	0	0	0
12	13	8	5068	125	135	85	10	10	10	0	0	0	20	20	20	0	19	3	2.7	0.314	0	0.000666667	0.00098	0	0.00666667	0.01	0	0	0	0
12	13	9	5069	125	135	95	10	10	10	0	0	0	20	20	20	0	9	2	0.51	0.314	0	0.000666667	0.00098	0	0.00666667	0.01	0	0	0	0
12	14	4	5084	125	145	45	10	10	10	0	0	0	20	20	20	0	12	5	2.77	0.314	0	0.000666667	0.00098	0	0.00666667	0.01	0	0	0	0
12	14	5	5085	125	145	55	10	10	10	0	0	0	20	20	20	0	15	1	1.01	0.314	0	0.000666667	0.00098	0	0.00666667	0.01	0	0	0	0
12	14	6	5086	125	145	65	10	10	10	0	0	0	20	20	20	0	8	3	0.71	0.314	0	0.000666667	0.00098	0	0.00666667	0.01	0	0	0	0
12	14	7	5087	125	145	75	10	10	10	0	0	0	20	20	20	0	8	4	0.93	0.314	0	0.000666667	0.00098	0	0.00666667	0.01	0	0	0	0
12	14	8	5088	125	145	85	10	10	10	0	0	0	20	20	20	1	20	4	1.85	0.653	0	0.000666667	0	0.00363	0.00666667	0	0.0363	0	0	0
12	14	9	5089	125	145	95	10	10	10	0	0	0	20	20	20	0	18	5	0.95	0.314	0	0.000666667	0.00098	0	0.00666667	0.01	0	0	0	0
12	15	5	5105	125	155	55	10	10	10	0	0	0	20	20	20	0	14	4	1.36	0.314	0	0.000666667	0.00098	0	0.00666667	0.01	0	0	0	0
12	15	6	5106	125	155	65	10	10	10	0	0	0	20	20	20	0	9	1	1.96	0.314	0	0.000666667	0.00098	0	0.00666667	0.01	0	0	0	0
12	15	7	5107	125	155	75	10	10	10	0	0	0	20	20	20	0	5	5	0.51	0.314	0	0.000666667	0.00098	0	0.00666667	0.01	0	0	0	0
13	3	7	5267	135	35	75	10	10	10	0	0	0	20	20	20	1	60	5	1.39	0.653	0	0.000666667	0	0.00363	0.00666667	0	0.0363	0	0	0
13	3	8	5268	135	35	85	10	10	10	0	0	0	20	20	20	1	58	4	2.97	0.653	0	0.000666667	0	0.00363	0.00666667	0	0.0363	0	0	0
13	4	5	5285	135	45	55	10	10	10	0	0	0	20	20	20	1	33	5	2.58	0.653	0	0.000666667	0	0.00363	0.00666667	0	0.0363	0	0	0
13	4	6	5286	135	45	65	10	10	10	0	0	0	20	20	20	1	40	3	1.82	0.653	0	0.000666667	0	0.00363	0.00666667	0	0.0363	0	0	0
13	4	7	5287	135	45	75	10	10	10	0	0	0	20	20	20	1	59	4	1.46	0.653	0	0.000666667	0	0.00363	0.00666667	0	0.0363	0	0	0
13	4	8	5288	135	45	85	10	10	10	0	0	0	20	20	20	1	50	3	0.98	0.653	0	0.000666667	0	0.00363	0.00666667	0	0.0363	0	0	0
13	4	9	5289	135	45	95	10	10	10	0	0	0	20	20	20	0	13	3	1.18	0.314	0	0.000666667	0.00098	0	0.00666667	0.01	0	0	0	0
13	5	4	5304	135	55	45	10	10	10	0	0	0	20	20	20	1	22	1	0.22	0.653	0	0.000666667	0	0.00363	0.00666667	0	0.0363	0	0	0
13	5	5	5305	135	55	55	10	10	10	0	0	0	20	20	20	1	36	2	0.39	0.653	0	0.000666667	0	0.00363	0.00666667	0	0.0363	0	0	0
13	5	6	5306	135	55	65	10	10	10	0	0	0	20	20	20	1	47	3	2.29	0.653	0	0.000666667	0	0.00363	0.00666667	0	0.0363	0	0	0
13	5	7	5307	135	55	75	10	10	10	0	0	0	20	20	20	1	60	4	0.59	0.653	0	0.000666667	0	0.00363	0.00666667	0	0.0363	0	0	0
13	5	8	5308	135	55	85	10	10	10	0	0	0	20	20	20	1	50	3	0.57	0.653	0	0.000666667	0	0.00363	0.00666667	0	0.0363	0	0	0
13	5	9	5309	135	55	95	10	10	10	0	0	0	20	20	20	0	9	3	1.75	0.314	0	0.000666667	0.00098	0	0.00666667	0.01	0	0	0	0
13	6	4	5324	135	65	45	10	10	10	0	0	0	20	20	20	1	21	1	1.89	0.653	0	0.000666667	0	0.00363	0.00666667	0	0.0363	0	0	0
13	6	5	5325	135	65	55	10	10	10	0	0	0	20	20	20	1	32	3	1.97	0.653	0	0.000666667	0	0.00363	0.00666667	0	0.0363	0	0	0
13	6	6	5326	135	65	65	10	10	10	0	0	0	20	20	20	1	46	4	0.57	0.653	0	0.000666667	0	0.00363	0.00666667	0	0.0363	0	0	0
13	6	7	5327	135	65	75	10	10	10	0	0	0	20	20	20	1	53	2	0.63	0.653	0	0.000666667	0	0.00363	0.00666667	0	0.0363	0	0	0
13	6	8	5328	135	65	85	10	10	10	0	0	0	20	20	20	1	69	1	0.82	0.653	0	0.000666667	0	0.00363	0.00666667	0	0.0363	0	0	0
13	6	9	5329	135	65	95	10	10	10	0	0	0	20	20	20	0	16	4	2.12	0.314	0	0.000666667	0.00098	0	0.00666667	0.01	0	0	0	0
13	7	3	5343	135	75	35	10	10	10	0	0	0	20	20	20	1	29	4	0.37	0.653	0	0.000666667	0	0.00363	0.00666667	0	0.0363	0	0	0
13	7	4	5344	135	75	45	10	10	10	0	0	0	20	20	20	1	30	4	1.07	0.653	0	0.000666667	0	0.00363	0.00666667	0	0.0363	0	0	0
13	7	5	5345	135	75	55	10	10	10	0	0	0	20	20	20	1	34	3	0.01	0.653	0	0.000666667	0	0.00363	0.00666667	0	0.0363	0	0	0
13	7	6	5346	135	75	65	10	10	10	0	0	0	20	20	20	1	45	2	0.77	0.653	0	0.000666667	0	0.00363	0.00666667	0	0.0363	0	0	0
13	7	7	5347	135	75	75	10	10	10	0	0	0	20	20	20	1	57	1	0.77	0.653	0	0.000666667	0	0.00363	0.00666667	0	0.0363	0	0	0
13	7	8	5348	135	75	85	10	10	10	0	0	0	20	20	20	1	58	3	2.06	0.653	0	0.000666667	0	0.00363	0.00666667	0	0.0363	0	0	0
13	7	9	5349	135	75	95	10	10	10	0	0	0	20	20	20	0	7	5	1.34	0.314	0	0.000666667	0.00098	0	0.00666667	0.01	0	0	0	0
13	8	3	5363	135	85	35	10	10	10	0	0	0	20	20	20	1	24	2	0.17	0.653	0	0.000666667	0	0.00363	0.00666667	0	0.0363	0	0	0
13	8	4	5364	135	85	45	10	10	10	0	0	0	20	20	20	1	24	5	0.84	0.653	0	0.000666667	0	0.00363	0.00666667	0	0.0363	0	0	0
13	8	5	5365	135	85	55	10	10	10	0	0	0	20	20	20	1	36	5	0.23	0.653	0	0.000666667	0	0.00363	0.00666667	0	0.0363	0	0	0
13	8	6	5366	135	85	65	10	10	10	0	0	0	20	20	20	1	48	3	2.97	0.653	0	0.000666667	0	0.00363	0.00666667	0	0.0363	0	0	0
13	8	7	5367	135	85	75	10	10	10	0	0	0	20	20	20	1	50	3	2.26	0.653	0	0.000666667	0	0.00363	0.00666667	0	0.0363	0	0	0
13	8	8	5368	135	85	85	10	10	10	0	0	0	20	20	20	1	52	3	0.7	0.653	0	0.000666667	0	0.00363	0.00666667	0	0.0363	0	0	0
13	8	9	5369	135	85	95	10	10	10	0	0	0	20	20	20	1	20	4	2.6	0.653	0	0.000666667	0	0.00363	0.00666667	0	0.0363	0	0	0
13	9	3	5383	135	95	35	10	10	10	0	0	0	20	20	20	1	23	5	1.7	0.653	0	0.000666667	0	0.00363	0.00666667	0	0.0363	0	0	0
13	9	4	5384	135	95	45	10	10	10	0	0	0	20	20	20	1	25	1	0.31	0.653	0	0.000666667	0	0.00363	0.00666667	0	0.0363	0	0	0
13	9	5	5385	135	95	55	10	10	10	0	0	0	20	20	20	1	38	3	2.89	0.653	0	0.000666667	0	0.00363	0.00666667	0	0.0363	0	0	0
13	9	6	5386	135	95	65	10	10	10	0	0	0	20	20	20	1	50	4	1.82	0.653	0	0.000666667	0	0.00363	0.00666667	0	0.0363	0	0	0
13	9	7	5387	135	95	75	10	10	10	0	0	0	20	20	20	1	58	3	1.21	0.653	0	0.000666667	0	0.00363	0.00666667	0	0.0363	0	0	0
13	9	8	5388	135	95	85	10	10	10	0	0	0	20	20	20	1	68	4	1.86	0.653	0	0.000666667	0	0.00363	0.00666667	0	0.0363	0	0	0
13	9	9	5389	135	95	95	10	10	10	0	0	0	20	20	20	0	7	3	0.03	0.314	0	0.000666667	0.00098	0	0.00666667	0.01	0	0	0	0
13	10	3	5403	135	105	35	10	10	10	0	0	0	20	20	20	0	9	3	2.98	0.314	0	0.000666667	0.00098	0	0.00666667	0.01	0	0	0	0
13	10	4	5404	135	105	45	10	10	10	0	0	0	20	20	20	1	20	4	0.7	0.653	0	0.000666667	0	0.00363	0.00666667	0	0.0363	0	0	0
13	10	5	5405	135	105	55	10	10	10	0	0	0	20	20	20	0	17	1	2.08	0.314	10	0.000666667	0.00098	0	0.00666667	0.01	0	0	0	0
13	10	6	5406	135	105	65	10	10	10	0	0	0	20	20	20	0	11	4	1.04	0.314	0	0.000666667	0.00098	0	0.00666667	0.01	0	0	0	0
13	10	7	5407	135	105	75	10	10	10	0	0	0	20	20	20	0	5	2	0.32	0.314	0	0.000666667	0.00098	0	0.00666667	0.01	0	0	0	0
13	10	8	5408	135	105	85	10	10	10	0	0	0	20	20	20	0	17	2	2.59	0.314	0	0.000666667	0.00098	0	0.00666667	0.01	0	0	0	0
13	10	9	5409	135	105	95	10	10	10	0	0	0	20	20	20	0	6	2	2.97	0.314	0	0.000666667	0.00098	0	0.00666667	0.01	0	0	0	0
13	11	3	5423	135	115	35	10	10	10	0	0	0	20	20	20	0	19	4	1.83	0.314	0	0.000666667	0.00098	0	0.00666667	0.01	0	0	0	0
13	11	4	5424	135	115	45	10	10	10	0	0	0	20	20	20	0	10	5	2.77	0.314	0	0.000666667	0.00098	0	0.00666667	0.01	0	0	0	0
13	11	5	5425	135	115	55	10	10	10	0	0	0	20	20	20	0	13	4	2.36	0.314	0	0.000666667	0.00098	0	0.00666667	0.01	0	0	0	0
13	11	6	5426	135	115	65	10	10	10	0	0	0	20	20	20	1	20	4	0.26	0.653	0	0.000666667	0	0.00363	0.00666667	0	0.0363	0	0	0
13	11	7	5427	135	115	75	10	10	10	0	0	0	20	20	20	0	9	5	2.96	0.314	0	0.000666667	0.00098	0	0.00666667	0.01	0	0	0	0
13	11	8	5428	135	115	85	10	10	10	0	0	0	20	20	20	0	13	1	0.42	0.314	0	0.000666667	0.00098	0	0.00666667	0.01	0	0	0	0
13	11	9	5429	135	115	95	10	10	10	0	0	0	20	20	20	0	6	1	1.31	0.314	0	0.000666667	0.00098	0	0.00666667	0.01	0	0	0	0
13	12	3	5443	135	125	35	10	10	10	0	0	0	20	20	20	0	17	1	2.76	0.314	20	0.000666667	0.00098	0	0.00666667	0.01	0	0	0	0
13	12	4	5444	135	125	45	10	10	10	0	0	0	20	20	20	0	19	5	2.77	0.314	0	0.000666667	0.00098	0	0.00666667	0.01	0	0	0	0
13	12	5	5445	135	125	55	10	10	10	0	0	0	20	20	20	0	9	4	1.82	0.314	0	0.000666667	0.00098	0	0.00666667	0.01	0	0	0	0
13	12	6	5446	135	125	65	10	10	10	0	0	0	20	20	20	0	7	1	2.78	0.314	20	0.000666667	0.00098	0	0.00666667	0.01	0	0	0	0
13	12	7	5447	135	125	75	10	10	10	0	0	0	20	20	20	0	18	2	2.19	0.314	0	0.000666667	0.00098	0	0.00666667	0.01	0	0	0	0
13	12	8	5448	135	125	85	10	10	10	0	0	0	20	20	20	0	17	3	1.94	0.314	0	0.000666667	0.00098	0	0.00666667	0.01	0	0	0	0
13	12	9	5449	135	125	95	10	10	10	0	0	0	20	20	20	0	5	1	2.26	0.314	10	0.000666667	0.00098	0	0.00666667	0.01	0	0	0	0
13	13	4	5464	135	135	45	10	10	10	0	0	0	20	20	20	0	6	5	2.77	0.314	0	0.000666667	0.00098	0	0.00666667	0.01	0	0	0	0
13	13	5	5465	135	135	55	10	10	10	0	0	0	20	20	20	0	11	4	0.86	0.314	0	0.000666667	0.00098	0	0.00666667	0.01	0	0	0	0
13	13	6	5466	135	135	65	10	10	10	0	0	0	20	20	20	0	11	2	0.1	0.314	0	0.000666667	0.00098	0	0.00666667	0.01	0	0	0	0
13	13	7	5467	135	135	75	10	10	10	0	0	0	20	20	20	0	7	4	2.17	0.314	0	0.000666667	0.00098	0	0.00666667	0.01	0	0	0	0
13	13	8	5468	135	135	85	10	10	10	0	0	0	20	20	20	0	13	1	2.91	0.314	20	0.000666667	0.00098	0	0.00666667	0.01	0	0	0	0
13	13	9	5469	135	135	95	10	10	10	0	0	0	20	20	20	0	17	2	1.88	0.314	0	0.000666667	0.00098	0	0.00666667	0.01	0	0	0	0
13	14	4	5484	135	145	45	10	10	10	0	0	0	20	20	20	0	12	5	2.77	0.314	0	0.000666667	0.00098	0	0.00666667	0.01	0	0	0	0
13	14	5	5485	135	145	55	10	10	10	0	0	0	20	20	20	0	13	2	0.75	0.314	0	0.000666667	0.00098	0	0.00666667	0.01	0	0	0	0
13	14	6	5486	135	145	65	10	10	10	0	0	0	20	20	20	0	16	3	0.61	0.314	0	0.000666667	0.00098	0	0.00666667	0.01	0	0	0	0
13	14	7	5487	135	145	75	10	10	10	0	0	0	20	20	20	0	11	1	1.98	0.314	0	0.000666667	0.00098	0	0.00666667	0.01	0	0	0	0
13	14	8	5488	135	145	85	10	10	10	0	0	0	20	20	20	0	9	1	0.89	0.314	0	0.000666667	0.00098	0	0.00666667	0.01	0	0	0	0
13	14	9	5489	135	145	95	10	10	10	0	0	0	20	20	20	0	10	5	0.44	0.314	0	0.000666667	0.00098	0	0.00666667	0.01	0	0	0	0
13	15	5	5505	135	155	55	10	10	10	0	0	0	20	20	20	0	10	3	0.96	0.314	0	0.000666667	0.00098	0	0.00666667	0.01	0	0	0	0
13	15	6	5506	135	155	65	10	10	10	0	0	0	20	20	20	0	6	2	2.96	0.314	0	0.000666667	0.00098	0	0.00666667	0.01	0	0	0	0
13	15	7	5507	135	155	75	10	10	10	0	0	0	20	20	20	0	16	2	0.34	0.314	0	0.000666667	0.00098	0	0.00666667	0.01	0	0	0	0
14	4	6	5686	145	45	65	10	10	10	0	0	0	20	20	20	1	40	1	2.69	0.653	0	0.000666667	0	0.00363	0.00666667	0	0.0363	0	0	0
14	4	7	5687	145	45	75	10	10	10	0	0	0	20	20	20	1	50	1	2.58	0.653	0	0.000666667	0	0.00363	0.00666667	0	0.0363	0	0	0
14	4	8	5688	145	45	85	10	10	10	0	0	0	20	20	20	1	65	2	0.3	0.653	0	0.000666667	0	0.00363	0.00666667	0	0.0363	0	0	0
14	4	9	5689	145	45	95	10	10	10	0	0	0	20	20	20	0	5	5	0.31	0.314	0	0.000666667	0.00098	0	0.00666667	0.01	0	0	0	0
14	5	5	5705	145	55	55	10	10	10	0	0	0	20	20	20	1	38	3	1.07	0.653	0	0.000666667	0	0.00363	0.00666667	0	0.0363	0	0	0
14	5	6	5706	145	55	65	10	10	10	0	0	0	20	20	20	1	41	2	2.47	0.653	0	0.000666667	0	0.00363	0.00666667	0	0.0363	0	0	0
14	5	7	5707	145	55	75	10	10	10	0	0	0	20	20	20	1	54	2	2.96	0.653	0	0.000666667	0	0.00363	0.00666667	0	0.0363	0	0	0
14	5	8	5708	145	55	85	10	10	10	0	0	0	20	20	20	1	50	2	0.81	0.653	0	0.000666667	0	0.00363	0.00666667	0	0.0363	0	0	0
14	5	9	5709	145	55	95	10	10	10	0	0	0	20	20	20	0	12	4	1.25	0.314	0	0.000666667	0.00098	0	0.00666667	0.01	0	0	0	0
14	6	4	5724	145	65	45	10	10	10	0	0	0	20	20	20	1	21	5	1.79	0.653	0	0.000666667	0	0.00363	0.00666667	0	0.0363	0	0	0
14	6	5	5725	145	65	55	10	10	10	0	0	0	20	20	20	1	38	4	2.49	0.653	0	0.000666667	0	0.00363	0.00666667	0	0.0363	0	0	0
14	6	6	5726	145	65	65	10	10	10	0	0	0	20	20	20	1	46	3	1.87	0.653	0	0.000666667	0	0.00363	0.00666667	0	0.0363	0	0	0
14	6	7	5727	145	65	75	10	10	10	0	0	0	20	20	20	1	51	4	2.39	0.653	0	0.000666667	0	0.00363	0.00666667	0	0.0363	0	0	0
14	6	8	5728	145	65	85	10	10	10	0	0	0	20	20	20	1	61	1	1.1	0.653	0	0.000666667	0	0.00363	0.00666667	0	0.0363	0	0	0
14	6	9	5729	145	65	95	10	10	10	0	0	0	20	20	20	0	5	3	0.66	0.314	0	0.000666667	0.00098	0	0.00666667	0.01	0	0	0	0
14	7	4	5744	145	75	45	10	10	10	0	0	0	20	20	20	1	27	3	2.93	0.653	0	0.000666667	0	0.00363	0.00666667	0	0.0363	0	0	0
14	7	5	5745	145	75	55	10	10	10	0	0	0	20	20	20	1	39	1	2.62	0.653	0	0.000666667	0	0.00363	0.00666667	0	0.0363	0	0	0
14	7	6	5746	145	75	65	10	10	10	0	0	0	20	20	20	1	43	5	1.1	0.653	0	0.000666667	0	0.00363	0.00666667	0	0.0363	0	0	0
14	7	7	5747	145	75	75	10	10	10	0	0	0	20	20	20	1	59	4	2.56	0.653	0	0.000666667	0	0.00363	0.00666667	0	0.0363	0	0	0
14	7	8	5748	145	75	85	10	10	10	0	0	0	20	20	20	1	52	4	0.34	0.653	0	0.000666667	0	0.00363	0.00666667	0	0.0363	0	0	0
14	7	9	5749	145	75	95	10	10	10	0	0	0	20	20	20	0	13	2	0.29	0.314	0	0.000666667	0.00098	0	0.00666667	0.01	0	0	0	0
14	8	4	5764	145	85	45	10	10	10	0	0	0	20	20	20	1	22	3	1.55	0.653	0	0.000666667	0	0.00363	0.00666667	0	0.0363	0	0	0
14	8	5	5765	145	85	55	10	10	10	0	0	0	20	20	20	1	35	2	2.73	0.653	0	0.000666667	0	0.00363	0.00666667	0	0.0363	0	0	0
14	8	6	5766	145	85	65	10	10	10	0	0	0	20	20	20	1	40	3	1.35	0.653	0	0.000666667	0	0.00363	0.00666667	0	0.0363	0	0	0
14	8	7	5767	145	85	75	10	10	10	0	0	0	20	20	20	1	60	4	2.86	0.653	0	0.000666667	0	0.00363	0.00666667	0	0.0363	0	0	0
14	8	8	5768	145	85	85	10	10	10	0	0	0	20	20	20	1	66	3	0.05	0.653	0	0.000666667	0	0.00363	0.00666667	0	0.0363	0	0	0
14	8	9	5769	145	85	95	10	10	10	0	0	0	20	20	20	0	14	2	0.97	0.314	0	0.000666667	0.00098	0	0.00666667	0.01	0	0	0	0
14	9	3	5783	145	95	35	10	10	10	0	0	0	20	20	20	1	25	1	2.78	0.653	0	0.000666667	0	0.00363	0.00666667	0	0.0363	0	0	0
14	9	4	5784	145	95	45	10	10	10	0	0	0	20	20	20	1	20	2	1.78	0.653	0	0.000666667	0	0.00363	0.00666667	0	0.0363	0	0	0
14	9	5	5785	145	95	55	10	10	10	0	0	0	20	20	20	1	37	2	0.53	0.653	0	0.000666667	0	0.00363	0.00666667	0	0.0363	0	0	0
14	9	6	5786	145	95	65	10	10	10	0	0	0	20	20	20	1	44	5	1.65	0.653	0	0.000666667	0	0.00363	0.00666667	0	0.0363	0	0	0
14	9	7	5787	145	95	75	10	10	10	0	0	0	20	20	20	1	59	3	1.03	0.653	0	0.000666667	0	0.00363	0.00666667	0	0.0363	0	0	0
14	9	8	5788	145	95	85	10	10	10	0	0	0	20	20	20	1	51	2	1.68	0.653	0	0.000666667	0	0.00363	0.00666667	0	0.0363	0	0	0
14	9	9	5789	145	95	95	10	10	10	0	0	0	20	20	20	0	6	2	0.71	0.314	0	0.000666667	0.00098	0	0.00666667	0.01	0	0	0	0
14	10	3	5803	145	105	35	10	10	10	0	0	0	20	20	20	0	14	3	2.98	0.314	0	0.000666667	0.00098	0	0.00666667	0.01	0	0	0	0
14	10	4	5804	145	105	45	10	10	10	0	0	0	20	20	20	0	6	5	2.77	0.314	0	0.000666667	0.00098	0	0.00666667	0.01	0	0	0	0
14	10	5	5805	145	105	55	10	10	10	0	0	0	20	20	20	0	15	1	2.48	0.314	10	0.000666667	0.00098	0	0.00666667	0.01	0	0	0	0
14	10	6	5806	145	105	65	10	10	10	0	0	0	20	20	20	0	14	1	2.98	0.314	20	0.000666667	0.00098	0	0.00666667	0.01	0	0	0	0
14	10	7	5807	145	105	75	10	10	10	0	0	0	20	20	20	0	17	5	0.85	0.314	0	0.000666667	0.00098	0	0.00666667	0.01	0	0	0	0
14	10	8	5808	145	105	85	10	10	10	0	0	0	20	20	20	0	17	5	2.92	0.314	0	0.000666667	0.00098	0	0.00666667	0.01	0	0	0	0
14	10	9	5809	145	105	95	10	10	10	0	0	0	20	20	20	0	16	5	2.16	0.314	0	0.000666667	0.00098	0	0.00666667	0.01	0	0	0	0
14	11	4	5824	145	115	45	10	10	10	0	0	0	20	20	20	0	16	5	2.77	0.314	0	0.000666667	0.00098	0	0.00666667	0.01	0	0	0	0
14	11	5	5825	145	115	55	10	10	10	0	0	0	20	20	20	0	6	3	1.15	0.314	0	0.000666667	0.00098	0	0.00666667	0.01	0	0	0	0
14	11	6	5826	145	115	65	10	10	10	0	0	0	20	20	20	0	6	2	0.33	0.314	0	0.000666667	0.00098	0	0.00666667	0.01	0	0	0	0
14	11	7	5827	145	115	75	10	10	10	0	0	0	20	20	20	1	20	5	2.71	0.653	0	0.000666667	0	0.00363	0.00666667	0	0.0363	0	0	0
14	11	8	5828	145	115	85	10	10	10	0	0	0	20	20	20	0	6	2	1.81	0.314	0	0.000666667	0.00098	0	0.00666667	0.01	0	0	0	0
14	11	9	5829	145	115	95	10	10	10	0	0	0	20	20	20	0	17	4	1.08	0.314	0	0.000666667	0.00098	0	0.00666667	0.01	0	0	0	0
14	12	4	5844	145	125	45	10	10	10	0	0	0	20	20	20	0	17	5	2.77	0.314	0	0.000666667	0.00098	0	0.00666667	0.01	0	0	0	0
14	12	5	5845	145	125	55	10	10	10	0	0	0	20	20	20	0	7	2	1.25	0.314	0	0.000666667	0.00098	0	0.00666667	0.01	0	0	0	0
14	12	6	5846	145	125	65	10	10	10	0	0	0	20	20	20	0	10	1	2.54	0.314	10	0.000666667	0.00098	0	0.00666667	0.01	0	0	0	0
14	12	7	5847	145	125	75	10	10	10	0	0	0	20	20	20	0	13	5	1.87	0.314	0	0.000666667	0.00098	0	0.00666667	0.01	0	0	0	0
14	12	8	5848	145	125	85	10	10	10	0	0	0	20	20	20	0	9	5	0.16	0.314	0	0.000666667	0.00098	0	0.00666667	0.01	0	0	0	0
14	12	9	5849	145	125	95	10	10	10	0	0	0	20	20	20	0	10	2	0.23	0.314	0	0.000666667	0.00098	0	0.00666667	0.01	0	0	0	0
14	13	4	5864	145	135	45	10	10	10	0	0	0	20	20	20	0	5	5	2.77	0.314	0	0.000666667	0.00098	0	0.00666667	0.01	0	0	0	0
14	13	5	5865	145	135	55	10	10	10	0	0	0	20	20	20	0	11	4	0.27	0.314	0	0.000666667	0.00098	0	0.00666667	0.01	0	0	0	0
14	13	6	5866	145	135	65	10	10	10	0	0	0	20	20	20	0	16	2	1.2	0.314	0	0.000666667	0.00098	0	0.00666667	0.01	0	0	0	0
14	13	7	5867	145	135	75	10	10	10	0	0	0	20	20	20	0	16	3	0.42	0.314	0	0.000666667	0.00098	0	0.00666667	0.01	0	0	0	0
14	13	8	5868	145	135	85	10	10	10	0	0	0	20	20	20	0	12	3	1.21	0.314	0	0.000666667	0.00098	0	0.00666667	0.01	0	0	0	0
14	13	9	5869	145	135	95	10	10	10	0	0	0	20	20	20	0	17	3	1.65	0.314	0	0.000666667	0.00098	0	0.00666667	0.01	0	0	0	0
14	14	5	5885	145	145	55	10	10	10	0	0	0	20	20	20	1	20	5	1.7	0.653	0	0.000666667	0	0.00363	0.00666667	0	0.0363	0	0	0
14	14	6	5886	145	145	65	10	10	10	0	0	0	20	20	20	0	15	1	2.54	0.314	10	0.000666667	0.00098	0	0.00666667	0.01	0	0	0	0
14	14	7	5887	145	145	75	10	10	10	0	0	0	20	20	20	0	15	4	0.95	0.314	0	0.000666667	0.00098	0	0.00666667	0.01	0	0	0	0
14	14	8	5888	145	145	85	10	10	10	0	0	0	20	20	20	0	13	5	2.64	0.314	0	0.000666667	0.00098	0	0.00666667	0.01	0	0	0	0
14	14	9	5889	145	145	95	10	10	10	0	0	0	20	20	20	0	19	4	1.23	0.314	0	0.000666667	0.00098	0	0.00666667	0.01	0	0	0	0
14	15	6	5906	145	155	65	10	10	10	0	0	0	20	20	20	0	18	3	2.17	0.314	0	0.000666667	0.00098	0	0.00666667	0.01	0	0	0	0
14	15	7	5907	145	155	75	10	10	10	0	0	0	20	20	20	0	18	1	0.22	0.314	0	0.000666667	0.00098	0	0.00666667	0.01	0	0	0	0
15	4	8	6088	155	45	85	10	10	10	0	0	0	20	20	20	0	19	3	1.46	0.314	0	0.000666667	0.00098	0	0.00666667	0.01	0	0	0	0
15	5	6	6106	155	55	65	10	10	10	0	0	0	20	20	20	0	13	2	1.99	0.314	0	0.000666667	0.00098	0	0.00666667	0.01	0	0	0	0
15	5	7	6107	155	55	75	10	10	10	0	0	0	20	20	20	0	19	4	2.53	0.314	0	0.000666667	0.00098	0	0.00666667	0.01	0	0	0	0
15	5	8	6108	155	55	85	10	10	10	0	0	0	20	20	20	0	16	5	2.63	0.314	0	0.000666667	0.00098	0	0.00666667	0.01	0	0	0	0
15	6	5	6125	155	65	55	10	10	10	0	0	0	20	20	20	0	15	3	2.54	0.314	0	0.000666667	0.00098	0	0.00666667	0.01	0	0	0	0
15	6	6	6126	155	65	65	10	10	10	0	0	0	20	20	20	0	9	1	2.71	0.314	20	0.000666667	0.00098	0	0.00666667	0.01	0	0	0	0
15	6	7	6127	155	65	75	10	10	10	0	0	0	20	20	20	0	7	3	2.42	0.314	0	0.000666667	0.00098	0	0.00666667	0.01	0	0	0	0
15	6	8	6128	155	65	85	10	10	10	0	0	0	20	20	20	0	7	1	2.42	0.314	10	0.000666667	0.00098	0	0.00666667	0.01	0	0	0	0
15	7	5	6145	155	75	55	10	10	10	0	0	0	20	20	20	0	8	3	1.74	0.314	0	0.000666667	0.00098	0	0.00666667	0.01	0	0	0	0
15	7	6	6146	155	75	65	10	10	10	0	0	0	20	20	20	0	17	5	2.83	0.314	0	0.000666667	0.00098	0	0.00666667	0.01	0	0	0	0
15	7	7	6147	155	75	75	10	10	10	0	0	0	20	20	20	0	11	1	1.77	0.314	0	0.000666667	0.00098	0	0.00666667	0.01	0	0	0	0
15	7	8	6148	155	75	85	10	10	10	0	0	0	20	20	20	0	18	4	1.99	0.314	0	0.000666667	0.00098	0	0.00666667	0.01	0	0	0	0
15	8	4	6164	155	85	45	10	10	10	0	0	0	20	20	20	0	8	5	2.08	0.314	0	0.000666667	0.00098	0	0.00666667	0.01	0	0	0	0
15	8	5	6165	155	85	55	10	10	10	0	0	0	20	20	20	0	13	5	0.24	0.314	0	0.000666667	0.00098	0	0.00666667	0.01	0	0	0	0
15	8	6	6166	155	85	65	10	10	10	0	0	0	20	20	20	0	10	1	2.93	0.314	20	0.000666667	0.00098	0	0.00666667	0.01	0	0	0	0
15	8	7	6167	155	85	75	10	10	10	0	0	0	20	20	20	0	6	4	0.62	0.314	0	0.000666667	0.00098	0	0.00666667	0.01	0	0	0	0
15	8	8	6168	155	85	85	10	10	10	0	0	0	20	20	20	0	6	3	2.7	0.314	0	0.000666667	0.00098	0	0.00666667	0.01	0	0	0	0
15	9	4	6184	155	95	45	10	10	10	0	0	0	20	20	20	0	6	5	2.77	0.314	0	0.000666667	0.00098	0	0.00666667	0.01	0	0	0	0
15	9	5	6185	155	95	55	10	10	10	0	0	0	20	20	20	0	7	4	2.76	0.314	0	0.000666667	0.00098	0	0.00666667	0.01	0	0	0	0
15	9	6	6186	155	95	65	10	10	10	0	0	0	20	20	20	0	13	2	2.36	0.314	0	0.000666667	0.00098	0	0.00666667	0.01	0	0	0	0
15	9	7	6187	155	95	75	10	10	10	0	0	0	20	20	20	0	11	1	1.17	0.314	0	0.000666667	0.00098	0	0.00666667	0.01	0	0	0	0
15	9	8	6188	155	95	85	10	10	10	0	0	0	20	20	20	0	12	1	0.22	0.314	0	0.000666667	0.00098	0	0.00666667	0.01	0	0	0	0
15	10	4	6204	155	105	45	10	10	10	0	0	0	20	20	20	0	14	5	2.77	0.314	0	0.000666667	0.00098	0	0.00666667	0.01	0	0	0	0
15	10	5	6205	155	105	55	10	10	10	0	0	0	20	20	20	0	18	4	2.09	0.314	0	0.000666667	0.00098	0	0.00666667	0.01	0	0	0	0
15	10	6	6206	155	105	65	10	10	10	0	0	0	20	20	20	0	7	5	0.9	0.314	0	0.000666667	0.00098	0	0.00666667	0.01	0	0	0	0
15	10	7	6207	155	105	75	10	10	10	0	0	0	20	20	20	0	9	4	2	0.314	0	0.000666667	0.00098	0	0.00666667	0.01	0	0	0	0
15	10	8	6208	155	105	85	10	10	10	0	0	0	20	20	20	0	11	4	2.69	0.314	0	0.000666667	0.00098	0	0.00666667	0.01	0	0	0	0
15	11	4	6224	155	115	45	10	10	10	0	0	0	20	20	20	0	6	5	2.77	0.314	0	0.000666667	0.00098	0	0.00666667	0.01	0	0	0	0
15	11	5	6225	155	115	55	10	10	10	0	0	0	20	20	20	0	7	4	1.32	0.314	0	0.000666667	0.00098	0	0.00666667	0.01	0	0	0	0
15	11	6	6226	155	115	65	10	10	10	0	0	0	20	20	20	0	17	4	1.69	0.314	0	0.000666667	0.00098	0	0.00666667	0.01	0	0	0	0
15	11	7	6227	155	115	75	10	10	10	0	0	0	20	20	20	0	16	2	1.35	0.314	0	0.000666667	0.00098	0	0.00666667	0.01	0	0	0	0
15	11	8	6228	155	115	85	10	10	10	0	0	0	20	20	20	0	14	3	2.05	0.314	0	0.000666667	0.00098	0	0.00666667	0.01	0	0	0	0
15	12	5	6245	155	125	55	10	10	10	0	0	0	20	20	20	0	10	2	0.43	0.314	0	0.000666667	0.00098	0	0.00666667	0.01	0	0	0	0
15	12	6	6246	155	125	65	10	10	10	0	0	0	20	20	20	0	19	3	1.56	0.314	0	0.000666667	0.00098	0	0.00666667	0.01	0	0	0	0
15	12	7	6247	155	125	75	10	10	10	0	0	0	20	20	20	0	10	2	2.06	0.314	0	0.000666667	0.00098	0	0.00666667	0.01	0	0	0	0
15	12	8	6248	155	125	85	10	10	10	0	0	0	20	20	20	0	19	2	2.99	0.314	0	0.000666667	0.00098	0	0.00666667	0.01	0	0	0	0
15	13	5	6265	155	135	55	10	10	10	0	0	0	20	20	20	0	15	5	0.11	0.314	0	0.000666667	0.00098	0	0.00666667	0.01	0	0	0	0
15	13	6	6266	155	135	65	10	10	10	0	0	0	20	20	20	0	7	4	0.16	0.314	0	0.000666667	0.00098	0	0.00666667	0.01	0	0	0	0
15	13	7	6267	155	135	75	10	10	10	0	0	0	20	20	20	0	9	3	2.03	0.314	0	0.000666667	0.00098	0	0.00666667	0.01	0	0	0	0
15	13	8	6268	155	135	85	10	10	10	0	0	0	20	20	20	0	6	1	1.73	0.314	0	0.000666667	0.00098	0	0.00666667	0.01	0	0	0	0
15	14	6	6286	155	145	65	10	10	10	0	0	0	20	20	20	0	15	4	2.37	0.314	0	0.000666667	0.00098	0	0.00666667	0.01	0	0	0	0
15	14	7	6287	155	145	75	10	10	10	0	0	0	20	20	20	0	16	2	0.07	0.314	0	0.000666667	0.00098	0	0.00666667	0.01	0	0	0	0
15	14	8	6288	155	145	85	10	10	10	0	0	0	20	20	20	0	17	1	2.86	0.314	20	0.000666667	0.00098	0	0.00666667	0.01	0	0	0	0
16	6	7	6527	165	65	75	10	10	10	0	0	0	20	20	20	0	9	4	1.19	0.314	0	0.000666667	0.00098	0	0.00666667	0.01	0	0	0	0
16	7	6	6546	165	75	65	10	10	10	0	0	0	20	20	20	1	20	4	1.61	0.653	0	0.000666667	0	0.00363	0.00666667	0	0.0363	0	0	0
16	7	7	6547	165	75	75	10	10	10	0	0	0	20	20	20	0	18	4	1.09	0.314	0	0.000666667	0.00098	0	0.00666667	0.01	0	0	0	0
16	8	6	6566	165	85	65	10	10	10	0	0	0	20	20	20	0	11	5	0.76	0.314	0	0.000666667	0.00098	0	0.00666667	0.01	0	0	0	0
16	8	7	6567	165	85	75	10	10	10	0	0	0	20	20	20	0	13	2	1.94	0.314	0	0.000666667	0.00098	0	0.00666667	0.01	0	0	0	0
16	9	5	6585	165	95	55	10	10	10	0	0	0	20	20	20	0	14	1	2.5	0.314	10	0.000666667	0.00098	0	0.00666667	0.01	0	0	0	0
16	9	6	6586	165	95	65	10	10	10	0	0	0	20	20	20	0	12	2	2.37	0.314	0	0.000666667	0.00098	0	0.00666667	0.01	0	0	0	0
16	9	7	6587	165	95	75	10	10	10	0	0	0	20	20	20	0	5	1	0.42	0.314	0	0.000666667	0.00098	0	0.00666667	0.01	0	0	0	0
16	10	5	6605	165	105	55	10	10	10	0	0	0	20	20	20	0	10	5	1.43	0.314	0	0.000666667	0.00098	0	0.00666667	0.01	0	0	0	0
16	10	6	6606	165	105	65	10	10	10	0	0	0	20	20	20	0	17	4	0.97	0.314	0	0.000666667	0.00098	0	0.00666667	0.01	0	0	0	0
16	10	7	6607	165	105	75	10	10	10	0	0	0	20	20	20	0	5	2	2.22	0.314	0	0.000666667	0.00098	0	0.00666667	0.01	0	0	0	0
16	11	6	6626	165	115	65	10	10	10	0	0	0	20	20	20	0	7	2	2.31	0.314	0	0.000666667	0.00098	0	0.00666667	0.01	0	0	0	0
16	11	7	6627	165	115	75	10	10	10	0	0	0	20	20	20	0	11	5	0.08	0.314	0	0.000666667	0.00098	0	0.00666667	0.01	0	0	0	0
16	12	6	6646	165	125	65	10	10	10	0	0	0	20	20	20	0	7	3	2.96	0.314	0	0.000666667	0.00098	0	0.00666667	0.01	0	0	0	0
16	12	7	6647	165	125	75	10	10	10	0	0	0	20	20	20	0	8	3	0.95	0.314	0	0.000666667	0.00098	0	0.00666667	0.01	0	0	0	0
16	13	7	6667	165	135	75	10	10	10	0	0	0	20	20	20	0	9	1	1.34	0.314	0	0.000666667	0.00098	0	0.00666667	0.01	0	0	0	0
17	9	7	6987	175	95	75	10	10	10	0	0	0	20	20	20	1	20	1	2.66	0.653	10	0.000666667	0	0.00363	0.00666667	0	0.0363	0	0	0
17	10	7	7007	175	105	75	10	10	10	0	0	0	20	20	20	0	19	3	0.3	0.314	0	0.000666667	0.00098	0	0.00666667	0.01	0	0	0	0
